# Supplementary material for: An expanded role for the transcription factor WRINKLED1 in the biosynthesis of triacylglycerols during seed development
Source: Front Plant Sci. 2022 Aug 5;13:955589. doi: 10.3389/fpls.2022.955589 (PMC9389262; doi:10.3389/fpls.2022.955589)
Supplement: Supplementary file 2 [file Table_1.XLSX]

## Sheet: contents
Supplementary Tables (Cathleen Kuczynski, Sean McCorkle, Jantana Keereetaweep, John Shanklin, Jorg Schwender: An Expanded Role for the Transcription Factor WRINKLED1 in the Biosynthesis of Triacylglycerols during Seed Development)
Supplementary Table 1: Sources for genomic information.
Supplementary Table 2: Syntenic gene analysis for genomic regions close to 2,3-bisphosphoglycerate-dependent phosphoglycerate mutase (PGLM) in 11 species.
Supplementary Table 3: Identification and details on Arabidopsis thaliana genes shown in Fig. 8.
Supplementary Table 4: Analysis of binding affinity of DNA fragments to AtWRI1 by Microscale Thermophoresis (MST).
Supplementary Table 5: Enrichment of the AW-box in genomic features of genes encoding for fatty acid biosynthesis in Arabidopsis thaliana
Supplementary Table 6: Enrichment of the AW-box in promoter regions of Arabidopsis thaliana protein encoding genes and of ortholog genes in 11 other brassicaceae species.
Supplementary Table 7: Conservation of the AW-box in promoter regions of Arabidopsis thaliana protein encoding genes and of ortholog genes in 11 other brassicaceae species.
Supplementary Table 8: Positional Frequency Matrix (PFM) for 25 AW-box sites with measured kd values of less than 5 nM (MEME format).
Supplementary Table 9: Conservation of the AW-box in upstream regions of 140 A. thaliana genes.
Supplementary Table 10. Characterization of AW-sites upstream of A. thaliana genes encoding enzymes related to fatty acid biosynthesis.
Supplementary Table 11: Overlap between A. thaliana genes with AW-box present in upstream regions and genes that are co-expressed with WRI1.

## Sheet: Table 1
Supplementary table 1: Sources for genomic information.
Species	online source	file names	date accessed	genome publication literature reference
Aethionema arabicum	ftp://brassicadb.org/Aethionema_arabicum/ or http://brassicadb.org/brad/datasets/pub/BrassicaceaeGenome/Aethionema_arabicum/	A.arabicum.fa; A.arabicum_gene.gff	2016-11-29	Haudry A, Platts AE, Vello E, Hoen DR, Leclercq M, Williamson RJ, Forczek E, Joly-Lopez Z, Steffen JG, Hazzouri KM, Dewar K, Stinchcombe JR, Schoen DJ, Wang X, Schmutz J, Town CD, Edger PP, Pires JC, Schumaker KS, Jarvis DE, Mandakova T, Lysak MA, van den Bergh E, Schranz ME, Harrison PM, Moses AM, Bureau TE, Wright SI, Blanchette M (2013) An atlas of over 90,000 conserved noncoding sequences pro…
Arabidopsis lyrata	http://phytozome.jgi.doe.gov	Alyrata_384_v1.fa; Alyrata_384_v2.1.gene.gff3	2017-02-16	Rawat V, Abdelsamad A, Pietzenuk B, Seymour DK, Koenig D, Weigel D, Pecinka A, Schneeberger K, Improving the Annotation of Arabidopsis lyrata Using RNA-Seq Data., PloS one. 2015 ; 10 9 e0137391
Arabidopsis thaliana	ftp://ftp.arabidopsis.org/Sequences/blast_datasets/TAIR10_blastsets/upstream_sequences/	TAIR10_upstream_500_translation_start_20101028	2011-08-03	Lamesch P, Berardini TZ, Li D, Swarbreck D, Wilks C, Sasidharan R, Muller R, Dreher K, Alexander DL, Garcia-Hernandez M, Karthikeyan AS, Lee CH, Nelson WD, Ploetz L, Singh S, Wensel A, Huala E (2012) The Arabidopsis Information Resource (TAIR): improved gene annotation and new tools. Nucleic Acids Res 40: D1202-1210
Arabidopsis thaliana	ftp://ftp.arabidopsis.org/Sequences/blast_datasets/TAIR10_blastsets/	TAIR10_intron_20101028	2011-08-03	Lamesch P, Berardini TZ, Li D, Swarbreck D, Wilks C, Sasidharan R, Muller R, Dreher K, Alexander DL, Garcia-Hernandez M, Karthikeyan AS, Lee CH, Nelson WD, Ploetz L, Singh S, Wensel A, Huala E (2012) The Arabidopsis Information Resource (TAIR): improved gene annotation and new tools. Nucleic Acids Res 40: D1202-1210
Arabidopsis thaliana	ftp://ftp.arabidopsis.org/Sequences/whole_chromosomes/	TAIR10_chr1.fas; TAIR10_chr2.fas; TAIR10_chr3.fas; TAIR10_chr4.fas; TAIR10_chr5.fas; TAIR10_chrC.fas; TAIR10_chrM.fas	2011-08-03	Lamesch P, Berardini TZ, Li D, Swarbreck D, Wilks C, Sasidharan R, Muller R, Dreher K, Alexander DL, Garcia-Hernandez M, Karthikeyan AS, Lee CH, Nelson WD, Ploetz L, Singh S, Wensel A, Huala E (2012) The Arabidopsis Information Resource (TAIR): improved gene annotation and new tools. Nucleic Acids Res 40: D1202-1210
Arabidopsis thaliana	ftp://ftp.arabidopsis.org/Genes/TAIR10_genome_release/TAIR10_gff3/	TAIR10_GFF3_genes.gff	2011-08-03	Lamesch P, Berardini TZ, Li D, Swarbreck D, Wilks C, Sasidharan R, Muller R, Dreher K, Alexander DL, Garcia-Hernandez M, Karthikeyan AS, Lee CH, Nelson WD, Ploetz L, Singh S, Wensel A, Huala E (2012) The Arabidopsis Information Resource (TAIR): improved gene annotation and new tools. Nucleic Acids Res 40: D1202-1210
Brassica napus	http://www.genoscope.cns.fr/brassicanapus/data/	brassica_napus_v4.1.whole.chroms.fa; Brassica_napus.annotation_v5.gff3	2014-08-19	Chalhoub B, Denoeud F, Liu S, Parkin IA, Tang H, Wang X, Chiquet J, Belcram H, Tong C, Samans B, Correa M, Da Silva C, Just J, Falentin C, Koh CS, Le Clainche I, Bernard M, Bento P, Noel B, Labadie K, Alberti A, Charles M, Arnaud D, Guo H, Daviaud C, Alamery S, Jabbari K, Zhao M, Edger PP, Chelaifa H, Tack D, Lassalle G, Mestiri I, Schnel N, Le Paslier MC, Fan G, Renault V, Bayer PE, Golicz AA, M…
Camelina sativa	http://www.camelinadb.ca/downloads.html	Cs_genome_v2.fa; Cs_genes_v2_annot_short.gff3	2015-10-28	Kagale S, Koh C, Nixon J, Bollina V, Clarke WE, Tuteja R, Spillane C, Robinson SJ, Links MG, Clarke C, Higgins EE, Huebert T, Sharpe AG, Parkin IA (2014) The emerging biofuel crop Camelina sativa retains a highly undifferentiated hexaploid genome structure. Nat Commun 5: 3706
Capsella grandiflora	http://phytozome.jgi.doe.gov	Cgrandiflora_266_v1.fa; Cgrandiflora_266_v1.1.gene.gff3	2017-02-16	Slotte T, Hazzouri KM, Ågren JA, Koenig D, Maumus F, Guo YL, Steige K, Platts AE, Escobar JS, Newman LK, Wang W, Mandáková T, Vello E, Smith LM, Henz SR, Steffen J, Takuno S, Brandvain Y, Coop G, Andolfatto P, Hu TT, Blanchette M, Clark RM, Quesneville H, Nordborg M, Gaut BS, Lysak MA, Jenkins J, Grimwood J, Chapman J, Prochnik S, Shu S, Rokhsar D, Schmutz J, Weigel D, Wright SI, The Capsella rub…
Capsella rubella	http://phytozome.jgi.doe.gov	Crubella_183.fa; Crubella_183_gene.gff3	2016-11-28	Slotte T, Hazzouri KM, Agren JA, Koenig D, Maumus F, Guo YL, Steige K, Platts AE, Escobar JS, Newman LK, Wang W, Mandakova T, Vello E, Smith LM, Henz SR, Steffen J, Takuno S, Brandvain Y, Coop G, Andolfatto P, Hu TT, Blanchette M, Clark RM, Quesneville H, Nordborg M, Gaut BS, Lysak MA, Jenkins J, Grimwood J, Chapman J, Prochnik S, Shu S, Rokhsar D, Schmutz J, Weigel D, Wright SI (2013) The Capsel…
Cardamine hirsuta	http://chi.mpipz.mpg.de/assembly.html	chi_v1.fa; carhr38.gff	2016-12-02	Gan X, Hay A, Kwantes M, Haberer G, Hallab A, Ioio RD, Hofhuis H, Pieper B, Cartolano M, Neumann U, Nikolov LA, Song B, Hajheidari M, Briskine R, Kougioumoutzi E, Vlad D, Broholm S, Hein J, Meksem K, Lightfoot D, Shimizu KK, Shimizu-Inatsugi R, Imprialou M, Kudrna D, Wing R, Sato S, Huijser P, Filatov D, Mayer KF, Mott R, Tsiantis M (2016) The Cardamine hirsuta genome offers insight into the evol…
Lepidium meyenii	ftp://202.203.187.112/genome/maca/	maca.fa; maca.new.gff3	2017-02-27	Zhang J, Tian Y, Yan L, Zhang G, Wang X, Zeng Y, Zhang J, Ma X, Tan Y, Long N, Wang Y, Ma Y, He Y, Xue Y, Hao S, Yang S, Wang W, Zhang L, Dong Y, Chen W, Sheng J (2016) Genome of Plant Maca (Lepidium meyenii) Illuminates Genomic Basis for High-Altitude Adaptation in the Central Andes. Mol Plant 9: 1066-1077
Thellungiella halophila (Eutrema halophilum)	ftp://brassicadb.org/	Thalophila_173.fa; Thalophila_173_gene.gff3	2016-11-22	Yang R, Jarvis DE, Chen H, Beilstein MA, Grimwood J, Jenkins J, Shu S, Prochnik S, Xin M, Ma C, Schmutz J, Wing RA, Mitchell-Olds T, Schumaker KS, Wang X, The Reference Genome of the Halophytic Plant Eutrema salsugineum., Frontiers in plant science. 2013 ; 4 46
Thellungiella parvula (Schrenkiella parvula)	http://thellungiella.org/data/	TpV8-4.fa; TpV84_ORFs.gff, TpV84ORFs.CDS	2016-12-01	Dassanayake M, Oh DH, Haas JS, Hernandez A, Hong H, Ali S, Yun DJ, Bressan RA, Zhu JK, Bohnert HJ, Cheeseman JM (2011) The genome of the extremophile crucifer Thellungiella parvula. Nat Genet 43: 913-918
Thlaspi arvense	http://pennycress.umn.edu/	Thlaspi_arvense_genome_v1.0.fasta; Thlaspi_arvense_genomev1.0_short.gff	2017-02-27	Dorn KM, Fankhauser JD, Wyse DL, Marks MD (2015) A draft genome of field pennycress (Thlaspi arvense) provides tools for the domestication of a new winter biofuel crop. DNA Res 22: 121-131
Tarenaya hassleriana	ftp://ftp.ncbi.nlm.nih.gov/genomes/all/GCF/000/463/585/GCF_000463585.1_ASM46358v1	genome_changed_header.fa; ref_ASM46358v1_top_level_CDSonly.gff3	2019-05-01	Cheng S, van den Bergh E, Zeng P, Zhong X, Xu J, Liu X, Hofberger J, de Bruijn S, Bhide AS, Kuelahoglu C, Bian C, Chen J, Fan G, Kaufmann K, Hall JC, Becker A, Bräutigam A, Weber AP, Shi C, Zheng Z, Li W, Lv M, Tao Y, Wang J, Zou H, Quan Z, Hibberd JM, Zhang G, Zhu XG, Xu X, Schranz ME (2013) The Tarenaya hassleriana genome provides insight into reproductive trait and genome evolution of crucifer…
Citrus sinensis	ftp://ftp.ncbi.nlm.nih.gov/genomes/all/GCF/000/317/415/GCF_000317415.1_Csi_valencia_1.0		2019-05-01	Xu Q, Chen LL, Ruan X, Chen D, Zhu A, Chen C, Bertrand D, Jiao WB, Hao BH, Lyon MP, Chen J, Gao S, Xing F, Lan H, Chang JW, Ge X, Lei Y, Hu Q, Miao Y, Wang L, Xiao S, Biswas MK, Zeng W, Guo F, Cao H, Yang X, Xu XW, Cheng YJ, Xu J, Liu JH, Luo OJ, Tang Z, Guo WW, Kuang H, Zhang HY, Roose ML, Nagarajan N, Deng XX, Ruan Y. (2013) The draft genome of sweet orange (Citrus sinensis). Nat Genet. 2013 Ja…
Ricinus communis	ftp://ftp.ncbi.nlm.nih.gov/genomes/all/GCF/000/151/685/GCF_000151685.1_JCVI_RCG_1.1		2019-05-01	Chan AP, Crabtree J, Zhao Q, Lorenzi H, Orvis J, Puiu D, Melake-Berhan A, Jones KM, Redman J, Chen G, Cahoon EB, Gedil M, Stanke M, Haas BJ, Wortman JR, Fraser-Liggett CM, Ravel J, Rabinowicz PD, Draft genome sequence of the oilseed species Ricinus communis., Nature biotechnology. 2010 Sep ; 28 9 951-6
Vitis vinifera	ftp://ftp.ncbi.nlm.nih.gov/genomes/all/GCF/000/003/745/GCF_000003745.3_12X		2019-05-01	Jaillon O, Aury JM, Noel B, Policriti A, Clepet C, Casagrande A, Choisne N, Aubourg S, Vitulo N, Jubin C, Vezzi A, Legeai F, Hugueney P, Dasilva C, Horner D, Mica E, Jublot D, Poulain J, Bruyère C, Billault A, Segurens B, Gouyvenoux M, Ugarte E, Cattonaro F, Anthouard V, Vico V, Del Fabbro C, Alaux M, Di Gaspero G, Dumas V, Felice N, Paillard S, Juman I, Moroldo M, Scalabrin S, Canaguier A, Le Cl…
Sesamum indicum	ftp://ftp.ncbi.nlm.nih.gov/genomes/all/GCF/000/512/975/GCF_000512975.1_S_indicum_v1.0		2019-05-01	Wang L, Xia Q, Zhang Y, Zhu X, Zhu X, Li D, Ni X, Gao Y, Xiang H, Wei X, Yu J, Quan Z, Zhang X. Updated sesame genome assembly and fine mapping of plant height and seed coat color QTLs using a new high-density genetic map. BMC Genomics. 2016 Jan 5;17:31. doi: 10.1186/s12864-015-2316-4.
Daucus carota	ftp://ftp.ncbi.nlm.nih.gov/genomes/all/GCF/001/625/215/GCF_001625215.1_ASM162521v1		2019-05-01	Iorizzo M, Ellison S, Senalik D, Zeng P, Satapoomin P, Huang J, Bowman M, Iovene M, Sanseverino W, Cavagnaro P, Yildiz M, Macko-Podgórni A, Moranska E, Grzebelus E, Grzebelus D, Ashrafi H, Zheng Z, Cheng S, Spooner D, Van Deynze A, Simon P. (2016) A high-quality carrot genome assembly provides new insights into carotenoid accumulation and asterid genome evolution. Nat Genet. 48(6):657-66. doi: 10…
Populus trichocarpa	ftp://ftp.ncbi.nlm.nih.gov/genomes/all/GCF/000/002/775/GCF_000002775.4_Pop_tri_v3		2019-05-01	Tuskan GA, Difazio S, Jansson S, Bohlmann J, Grigoriev I, Hellsten U, Putnam N, Ralph S, Rombauts S, Salamov A, Schein J, Sterck L, Aerts A, Bhalerao RR, Bhalerao RP, Blaudez D, Boerjan W, Brun A, Brunner A, Busov V, Campbell M, Carlson J, Chalot M, Chapman J, Chen GL, Cooper D, Coutinho PM, Couturier J, Covert S, Cronk Q, Cunningham R, Davis J, Degroeve S, Déjardin A, Depamphilis C, Detter J, Di…
Sorghum bicolor	ftp://ftp.ncbi.nlm.nih.gov/genomes/all/GCF/000/003/195/GCF_000003195.3_Sorghum_bicolor_NCBIv3		2019-05-01	Paterson AH, Bowers JE, Bruggmann R, Dubchak I, Grimwood J, Gundlach H, Haberer G, Hellsten U, Mitros T, Poliakov A, Schmutz J, Spannagl M, Tang H, Wang X, Wicker T, Bharti AK, Chapman J, Feltus FA, Gowik U, Grigoriev IV, Lyons E, Maher CA, Martis M, Narechania A, Otillar RP, Penning BW, Salamov AA, Wang Y, Zhang L, Carpita NC, Freeling M, Gingle AR, Hash CT, Keller B, Klein P, Kresovich S, McCan…

## Sheet: Table 2
Supplementary Table 2: Syntenic gene analysis for genomic regions close to 2,3-bisphosphoglycerate-dependent phosphoglycerate mutase (PGLM) in 11 species. First the genomic regions close to the two Arabidopsis thaliana plastidic PGLM isoforms (AT1G22170, AT1G78050) were aligned. Then the alignments were extended to 9 other dicot species and one monocot species. Similarity between genes was define…
	Arabidopsis thaliana						Arabidopsis thaliana							Brassica napus							Aethionema arabicum							Tarenaya hassleriana							Citrus sinensis							Ricinus communis							Vitis vinifera
number of genes per row	locus ID	description	contig	start	end	orientation	syntenic relation supported by	locus ID	description	contig	start	end	orientation	syntenic relation supported by	locus ID	description	contig	start	end	orientation	syntenic relation supported by	locus ID	description	contig	start	end	orientation	syntenic relation supported by	locus ID	description	contig	start	end	orientation	syntenic relation supported by	locus ID	description	contig	start	end	orientation	syntenic relation supported by	locus ID	description	contig	start	end	orientation	syntenic relation supported by
6	AT1G22200	Endoplasmic reticulum vesicle transporter protein	Chr1	7837591	7840788	-															AT1G22200 --> blast hit	AA_scaffold4989_31		AA_scaffold4989	137707	140234	+								AT1G22200 --> blast hit	LOC102613724	mRNA-endoplasmic reticulum-Golgi intermediate compartment protein 3	NC_023048.1	21948630	21955405	+	AT1G22200 --> blast hit	LOC8263047	endoplasmic reticulum-Golgi intermediate compartment protein 3	NW_002994287.1	1008727	1015129	-	AT1G22200 --> blast hit
2								AT1G78110	nucleolar GTP-binding protein [ Arabidopsis thaliana (thale cress) ]	Chr1	29391827	29393334	+	AT1G78110 (syntenic ortholog)	BnaA07g33980D		chrA07	23221523	23222497	+
3								AT1G78100	AUF1 F-box family protein [ Arabidopsis thaliana (thale cress) ]	Chr1	29387795	29389112	+	AT1G78100 (syntenic ortholog)	BnaA07g33970D		chrA07	23216302	23217579	+								description	LOC104800155	F-box protein At1g78100-like [ Tarenaya hassleriana ]	NW_010969032.1	319612	320772	-
1								AT1G78095	transposon	Chr1	29377752	29380183	+
1
3								AT1G78090	TPPB trehalose-6-phosphate phosphatase [ Arabidopsis thaliana (thale cress) ]	Chr1	29373889	29376504	+	AT1G78090 (syntenic ortholog)	BnaA07g33960D		chrA07	23203167	23205791	+
1															BnaA07g33950D		chrA07	23196172	23197980	-
1															BnaA07g33940D		chrA07	23185923	23188240	-
11	AT1G22190	RAP2-13	Chr1	7835782	7837288	+	AT1G22190 --> blast hit	AT1G78080	RAP2.4 related to AP2 4 [ Arabidopsis thaliana (thale cress) ]	Chr1	29364249	29366073	+	AT1G78080 (syntenic ortholog)	BnaA07g33930D		chrA07	23181548	23183348	+	AT1G22190 --> blast hit	AA_scaffold4989_32		AA_scaffold4989	140778	141698	-	AT1G22190 --> blast hit	LOC104800157	ethylene-responsive transcription factor RAP2-4 [Tarenaya hassleriana]	NW_010969032.1	342458	344138	-	AT1G22190 --> blast hit	LOC102614029	mRNA-ethylene-responsive transcription factor RAP2-13	NC_023048.1	21958446	21960705	-	AT1G22190 --> blast hit	LOC8263046	ethylene-responsive transcription factor RAP2-4	NW_002994287.1	1002215	1003763	+	AT1G22190 --> blast hit
9								AT1G78070	Transducin/WD40 repeat-like superfamily protein [Arabidopsis thaliana (thale cress)]	Chr1	29355022	29358993	+	AT1G78070 (syntenic ortholog)	BnaA07g33920D		chrA07	23172467	23176106	+								AT1G78070 --> blast hit	LOC104800159	uncharacterized WD repeat-containing protein C2A9.03 [ Tarenaya hassleriana ]	NW_010969032.1	349986	353395	-	AT1G78070 --> blast hit	LOC102614324	uncharacterized WD repeat-containing protein C2A9.03 isoform X3	NC_023048.1	21970550	21976020	-	AT1G78070 --> blast hit	LOC8263044	uncharacterized WD repeat-containing protein C2A9.03	NW_002994287.1	989761	994709	+	AT1G78070 --> blast hit
1
1																																				LOC102615120	uncharacterized LOC102615120 [ Citrus sinensis (sweet orange) ]	NC_023048.1	21986300	21986738	-
1																																				LOC102614907	uncharacterized LOC102614907 [ Citrus sinensis (sweet orange) ]	NC_023048.1	21987477	21988131	-
1
1
1
7																																				LOC102614614	probable beta-D-xylosidase 7	NC_023048.1	21998036	22001850	+	LOC102614614 --> blast hit	LOC8263043	probable beta-D-xylosidase 7	NW_002994287.1	974681	979397	-	LOC102614614 --> blast hit
2
3
2
1																																				LOC102615586	UPF0496 protein At4g34320-like	NC_023048.1	22015343	22016642	+
8	AT1G22180	Sec14p-like phosphatidylinositol transfer family protein	Chr1	7828326	7830392	-															AT1G22180 --> blast hit	AA_scaffold4989_33		AA_scaffold4989	146733	150309	+								AT1G22180 --> blast hit	LOC102616184	phosphatidylinositol transfer protein 3-like	NC_023048.1	22030416	22034368	+	AT1G22180 --> blast hit	LOC8263040	phosphatidylinositol transfer protein 3	NW_002994287.1	965249	970213	+	AT1G22180 --> 2nd blast hit
1
2								AT1G78060	Glycosyl hydrolase family protein [ Arabidopsis thaliana (thale cress) ]	Chr1	29349679	29352924	-	AT1G78060 (syntenic ortholog)	BnaA07g33910D		chrA07	23166748	23170743	-
1																																											LOC8263039	helicase sen1	NW_002994287.1	955993	963916	+
1																																											LOC8263038	probable beta-D-xylosidase 7	NW_002994287.1	944906	946333	+
12	AT1G22170	2,3-bisphosphoglycerate-dependent phosphoglycerate mutase	Chr1	7826289	7828326	+	AT1G22170 --> blast hit	AT1G78050	phosphoglycerate/bisphosphoglycerate mutase [ Arabidopsis thaliana (thale cress) ]	Chr1	29347581	29349755	+	AT1G78050 (syntenic ortholog)	BnaA07g33900D		chrA07	23164086	23166584	+	AT1G22170 --> blast hit	AA_scaffold4989_34		AA_scaffold4989	151135	153238	-	AT1G22170 --> blast hit	LOC104800160	uncharacterized protein LOC104800160 [Tarenaya hassleriana]	NW_010969032.1	355624	358425	-	AT1G22170 --> blast hit	LOC102616660	2,3-bisphosphoglycerate-dependent phosphoglycerate mutase [ Citrus sinensis (sweet orange) ]	NC_023048.1	22041639	22045433	-	AT1G22170 --> blast hit	LOC8263037	2,3-bisphosphoglycerate-dependent phosphoglycerate mutase	NW_002994287.1	940480	944444	+	AT1G22170 --> blast hit
1																						AA_scaffold4989_35		AA_scaffold4989	157303	158429	+
7								AT1G78040	Pollen Ole e 1 allergen and extensin family protein [ Arabidopsis thaliana (thale cress) ]	Chr1	29345838	29347107	+	AT1G78040 (syntenic ortholog)	BnaA07g33890D		chrA07	23162319	23163432	+								AT1G78040 --> 3rd blast hit	LOC104800161	major pollen allergen Lol p 11 [Tarenaya hassleriana]	NW_010969032.1	360783	362205	-	AT1G78040 --> blast hit	LOC102617362	pollen-specific protein C13 [Citrus sinensis]	NC_023048.1	22048282	22050171	-	AT1G78040 --> blast hit	LOC8263036	pollen-specific protein C13	NW_002994287.1	934281	935817	+	AT1G78040 --> blast hit
1
1
1								AT1G78030	hypothetical protein [ Arabidopsis thaliana (thale cress) ]	Chr1	29342157	29343824	+
1
1
1
1
1
1
5																																			description	LOC102620705	probable glucan 1,3-beta-glucosidase A isoform X1	NC_023048.1	22053993	22056792	+	description	LOC8263035	probable glucan 1,3-beta-glucosidase A	NW_002994287.1	929598	932078	-	description
1
1																																				LOC112497833	small nucleolar RNA R71 [ Citrus sinensis (sweet orange) ]	NC_023048.1	22061979	22062082	-
1																																				LOC112497834	small nucleolar RNA R71 [ Citrus sinensis (sweet orange) ]	NC_023048.1	22062904	22063007	-
1																																				LOC107176329	uncharacterized	NC_023048.1	22073988	22074623	-
1																																				LOC102617658	uncharacterized	NC_023048.1	22078012	22083514	-
1																																				LOC102618122	probable glucan 1,3-beta-glucosidase A isoform X1	NC_023048.1	22085995	22088801	+
11	AT1G22160	senescence-associated family protein (DUF581) [ Arabidopsis thaliana (thale cress) ]	Chr1	7823149	7823971	+	AT1G22160 --> blast hit	AT1G78020	senescence-associated family protein, putative (DUF581) [ Arabidopsis thaliana (thale cress) ]	Chr1	29338693	29339755	+	AT1G78020 (syntenic ortholog)	BnaA07g33880D		chrA07	23156262	23157366	+								AT1G22160 --> blast hit	LOC104800162	uncharacterized protein LOC104800162 [Tarenaya hassleriana]	NW_010969032.1	374743	375696	-	AT1G22160 --> blast hit	LOC102618405	uncharacterized	NC_023048.1	22093472	22094522	+	AT1G22160 --> blast hit	LOC8263034	uncharacterized	NW_002994287.1	922614	923768	-	AT1G22160 --> blast hit
1
5																																			description	LOC102620993	non-specific lipid-transfer protein-like protein At5g64080	NC_023048.1	22102860	22103428	+	description	LOC8263033	non-specific lipid-transfer protein-like protein At2g13820	NW_002994287.1	912116	913234	-
4																																			description	LOC102618682	acetyl-CoA carboxylase 1	NC_023048.1	22106613	22122503	+	description	LOC8263032	acetyl-CoA carboxylase 1	NW_002994287.1	893663	908054	-	description
7								AT1G78010	tRNA modification GTPase [ Arabidopsis thaliana (thale cress) ]	Chr1	29333500	29336451	+	AT1G78010 (syntenic ortholog)	BnaA07g33870D		chrA07	23150330	23153568	+															description	LOC102619189	tRNA modification GTPase MnmE [ Citrus sinensis (sweet orange) ]	NC_023048.1	22123049	22127387	-	AT1G78010 --> blast hit	LOC8263029	tRNA modification GTPase MnmE	NW_002994287.1	889295	893042	+	AT1G78010 --> blast hit
1
1
1
1
1
1
1
1
1
1
1
1
1
1
1
1
1																																											LOC105158927	uncharacterized LOC105158927 [ Sesamum indicum (sesame) ]	NC_026147.1	20133188	20139985	-
1																																											LOC105159027	uncharacterized LOC105158927 [ Sesamum indicum (sesame) ]	NC_026147.1	20129920	20130474	-
1																																											LOC105158926	putative 60S ribosomal protein L30-1 [ Sesamum indicum (sesame) ]	NC_026147.1	20123767	20125568	+
1																																											LOC105158925	heavy metal-associated isoprenylated plant protein 24-like [ Sesamum indicum (sesame) ]	NC_026147.1	20115222	20116056	-
1																																											LOC105158924	heavy metal-associated isoprenylated plant protein 24-like [ Sesamum indicum (sesame) ]	NC_026147.1	20107701	20108605	-
1																																											LOC105158923	low affinity sulfate transporter 3	NC_026147.1	20097326	20105142	+
1																													LOC112533945	uncharacterized LOC112533945 [ Ricinus communis (castor bean) ]	NW_002994287.1	886807	887192	-
7	AT1G22150	sulfate transporter 1	Chr1	7818361	7821344	+	AT1G22150 --> blast hit	AT1G78000	sulfate transporter 1;2 [ Arabidopsis thaliana (thale cress) ]	Chr1	29329735	29333146	+	AT1G78000 (syntenic ortholog)	BnaA07g33860D		chrA07	23146284	23149677	+	AT1G22150 --> blast hit	AA_scaffold4989_36		AA_scaffold4989	160271	165937	-	AT1G22150 --> blast hit	LOC8263028	sulfate transporter 1.2	NW_002994287.1	881114	887555	+	AT1G22150 --> blast hit	LOC100233023	sulfate transporter isoform X1 [Vitis vinifera]	NC_012024.3	4061808	4069192	+	AT1G22150 --> 4 from blast hit	LOC105158922	sulfate transporter 1.3 isoform X2 [Sesamum indicum]	NC_026147.1	20083910	20090751	-
[truncated: 34 more columns]

## Sheet: Table 3
Supplementary Table 3: Identification and details on Arabidopsis thaliana genes shown in Figure 8. Co-expression analysis wwas done using a transcriptomic data set for A. thaliana developing embryos at seven time points during seed development (Schneider et al., 2016, Plant J 85: 305-319; https://doi.org/10.1111/tpj.13106). Using the same dataset, gene expression is color coded by quantiles of ex…
abbreviation shown in Figure 8	abbreviation shown in Figure 8	pathway	abbreviation	symbol	Name	Enzyme Commission number	TAIR ID	Literature	Gene expression in embryo at bent cotyledon stage (log10 value) (Data from Schneider et al., 2016)	co-expression with WRI1 (Pearson R)	p-value for enrichment of AW-box across orthologs	number of species in ortholog set	number of species with conserved AW-box	number of AW-boxes in A. thaliana (-1 to -500 bp upstream)	WRI1 binding: PWM score (highest score)	WRI1 binding: smallest Km measurement [nM]
AAE15	plastid	fatty acid synthesis	AAE15	AAE15	Acyl-ACP Synthetase	6.2.1.3	AT4G14070	16262711 23454211	3.41504	0.63406	0.32307	12	0	0	n/a	n/a
AAE16	plastid		AAE16	AAE16	Acyl-ACP Synthetase	6.2.1.3	AT3G23790	23454211	1.56722	-0.971003	1	12	0	0	n/a	n/a
ABCAT	plastid envelope	membrane transport	ABCAT	ABCD2	ABC Acyl Transporter		AT1G54350	23505340	3.5737	0.726858	1	12	0	0	n/a	n/a
ABCG4	cytosol	cytosolic fatty acid elongation	ABCG4	ABCG4	ABC Transporter	1.14.13.* | 3.A.1.204.4 | 3.A.1.204.8	AT4G25750	23505340	4.33724	0.758782	8.9869e-06	12	10	1	11.1912	46.554
ACBP	cytosol	fatty acid synthesis	ACBP1	ACBP1	Acyl CoA Binding Protein		AT5G53470	20345632	4.92394	-0.833136	1	12	0	0	n/a	n/a
	cytosol		ACBP2	ACBP2	Acyl CoA Binding Protein		AT4G27780	20345607	4.73408	-0.751597	1	12	0	0	n/a	n/a
	cytosol		ACBP3	ACBP3	Acyl CoA Binding Protein		AT4G24230	21670223	0.5025	-0.613275	1	11	0	0	n/a	n/a
	cytosol		ACBP4	ACBP4	Acyl CoA Binding Protein		AT3G05420	18773301	4.17206	0.782236	0.237761	12	0	0	n/a	n/a
	cytosol		ACBP5	ACBP5	Acyl CoA Binding Protein		AT5G27630	19589686	3.22702	0.660135	1	12	0	0	n/a	n/a
	cytosol		ACBP6	ACBP6	Acyl CoA Binding Protein		AT1G31812	18621979	9.2353	0.972443	2.31569e-07	12	11	1	17.265	7.86633
hmACC	cytosol		ACCase	ACC1	Acetyl-CoA carboxylase (homomeric)		AT1G36160	12943542	5.01346	0.874257	0.517345	10	0	0	n/a	n/a
hmACC	plastid		ACCase	ACC2	Acetyl-CoA carboxylase (homomeric)		AT1G36180	12943542	1.41504	0.859556	1	4	0	0	n/a	n/a
ACL	cytosol	cytosolic fatty acid elongation	ACLA-1	ACLA-1	ATP:Citrate lyase, subunit A	2.3.3.8	AT1G10670	12376641 15608338 23505340 31503286	7.49908	0.927	0.492	11	0	0	n/a	n/a
			ACLA-2	ACLA-2	ATP:Citrate lyase, subunit A	2.3.3.8	AT1G60810	12376641 15608338 23505340 31503286	6.49297	0.927	1	11	0	0	n/a	n/a
			ACLA-3	ACLA-3	ATP:Citrate lyase, subunit A	2.3.3.8	AT1G09430	12376641 15608338 23505340 31503286	6.14785	0.634	0.0138	12	6	1	15.6752	n/a
			ACLB-1	ACLB-1	ATP:Citrate lyase, subunit B	2.3.3.8	AT3G06650	12376641 15608338 23505340 31503286	5.62137	0.934	1	12	0	0	n/a	n/a
			ACLB-2	ACLB-2	ATP:Citrate lyase, subunit B	2.3.3.8	AT5G49460	12376641 15608338 23505340 31503286	6.18917	0.929	5.46e-07	12	11	1	18.9432	0.63
ACP	plastid	fatty acid synthesis	ACP1	ACP1	Acyl carrier protein		AT3G05020	16668615	11.2284	0.998282	8.9515e-07	11	10	1	13.6628	8.48936
	plastid		ACP2	ACP2	Acyl carrier protein		AT1G54580	11788768	9.90143	0.980151	0.214982	6	2	1	18.1486	12.65
	plastid		ACP3	ACP3	Acyl carrier protein		AT1G54630	11788768	9.13176	0.990805	2.93758e-05	9	6	1	15.2925	80.1
	plastid		ACP4	ACP4	Acyl carrier protein		AT4G25050	11788768	4.08293	0.639038	1	11	0	0	n/a	n/a
	plastid		ACP5	ACP5	Acyl carrier protein		AT5G27200	16668615	10.133	0.942486	3.51893e-09	12	11	2	10.6645	12.5506
ACS	plastid		ACS	ACS	Acetyl-CoA synthetase	6.2.1.1	AT5G36880	10859180 18552233	3.89174	0.397863	1		0	0	n/a	n/a
ALDH	cytosol	glycolysis	ALDH	ALDH11A3	non-phosphorylating Glyceraldehyde 3-phosphate dehydrogenase	1.2.1.9	AT2G24270	16927206	8.53437	0.994502	1	11	0	0	n/a	n/a
BADC1-3	plastid	fatty acid synthesis/acetyl-CoA carboxylase complex	BADC1	AT3G56130	biotin/lipoyl attachment domain containing		AT3G56130	27559025 29626162	7.11141	0.918044	2.09179e-09	10	10	1	16.9229	0.63
	plastid		BADC2	AT1G52670	biotin/lipoyl attachment domain containing		AT1G52670	27559025 29626162	8.53246	0.981792	3.14286e-06	11	8	1	14.6713	5.71
	plastid		BADC3	AT3G15690	biotin/lipoyl attachment domain containing		AT3G15690	27559025 29626162	7.2922	0.941227	1.69867e-05	12	7	1	12.9876	9.47
BASS2	plastid envelope	membrane transport	BASS2	BASS2	Sodium Bile acid symporter family		AT2G26900	21866161	5.93294	0.954068	1	8	2	1	1.33203	n/a
BC	plastid	fatty acid synthesis/acetyl-CoA carboxylase complex	BC	CAC2	Biotin Carboxylase of Heteromeric ACCase	6.4.1.2	AT5G35360	9414551	8.70091	0.979039	1.26485e-05	6	5	1	16.3496	0.137652
BCA5	plastid	fatty acid synthesis	BCA5	BCA5	beta carbonic anhydrase 5	4.2.1.1	AT4G33580	17407539	6.78407	0.931541	5.31e-11	12	12	1	15.5535	0.62
BCCP1/2	plastid	fatty acid synthesis/acetyl-CoA carboxylase complex	BCCP1	CAC1	Biotin Carboxyl Carrier Protein	6.4.1.2	AT5G16390	7480350	7.31654	0.929434	4.60544e-09	11	11	1	17.2225	62.2
	plastid		BCCP2	BCCP2	Biotin Carboxyl Carrier Protein	6.4.1.2	AT5G15530	19279196	9.36346	0.994132	1.76226e-08	12	11	2	25.2041	0.74
CS	mitochondria	cytosolic fatty acid elongation	CSY4	ATCS	citrate synthase	2.3.3.1	AT2G44350	15923350	5.95907	-0.754389	1		0	0	n/a	n/a
			CSY5	CSY5	citrate synthase	2.3.3.1	AT3G60100	15923350	n/a	0	0.00219087		5	1	-6.44525	n/a
DGAT	cytosol	TAG synthesis	DGAT1	TAG1	Acyl-CoA : Diacylglycerol Acyltransferase	2.3.1.20	AT2G19450	10571850	5.85864	-0.206095	1	12	0	0	n/a	n/a
	cytosol		DGAT2	DGAT2	Acyl-CoA : Diacylglycerol Acyltransferase,Monoacylglycerol Acyltransferase	2.3.1.20|2.3.1.22	AT3G51520	11481333 23042274 24663078	5.8702	0.940973	5.18379e-09	12	11	1	13.8954	39.01
	cytosol		DGAT3	DGAT3	Acyl-CoA : Diacylglycerol Acyltransferase	2.3.1.20|2.3.1.22	AT1G48300	16798944	6.89619	0.873443	0.0572827	11	0	1	-12.2723	n/a
DHLAT	plastid	pyruvate dehydrogenase complex	EMB3003 (E2 )	EMB3003	Dihydrolipoamide Acetyltransferase	2.3.1.12	AT1G34430	13677473	7.80697	0.912818	6.96913e-08	12	10	3	21.0511	0.25904
			LTA2 (E2)	LTA2	Dihydrolipoamide Acetyltransferase		AT3G25860	13677473	7.54826	0.948024	1.19389e-09	12	12	1	16.3145	0.587463
ECR	cytosol	cytosolic fatty acid elongation	ECR	CER10	Enoyl-CoA Reductase	1.3.1.38	AT3G55360	15829606	7.10685	0.945447	8.74494e-10	12	11	1	18.8384	7.62849
Eno	cytosol	glycolysis	AtLOS2	LOS2	Enolase	4.2.1.11	AT2G36530	20002588 20798327	8.77995	0.886237	4.71442e-06	11	11	1	18.6188	13.3753
			ENOc	ENOC	Enolase		AT2G29560	20002588 20798327	3.79736	0.85726	0.0208596	12	0	1	-14.1215	n/a
Eno	plastid		ENO1	ENO1	Enolase	4.2.1.11	AT1G74030	20002588 20798327	7.50523	0.9606	4.94596e-10	11	11	2	19.742	10.3058
ENR	plastid	fatty acid synthesis	ENR	MOD1	Enoyl-ACP Reductase	1.3.1.9	AT2G05990	10715326 8535786 29540758	8.92792	0.977416	1	9	6	0	17.8164	0.12946
FAB2	plastid	fatty acid synthesis	FAB2	SSI2	Stearoyl-ACP Desaturase	1.14.19.2	AT2G43710	17072561	9.26964	0.972501	0.495147	12	0	0	n/a	n/a
FAD2/3	cytosol	TAG synthesis	FAD2	FAD2	Oleate Desaturase	1.14.99.*	AT3G12120	7907506	10.5563	0.960242	1	12	10	0	2.2784	4.7192
	cytosol		FAD3	FAD3	Linoleate Desaturase	1.14.99.*	AT2G29980	1455229	10.6199	0.766552	0.0957584	12	0	0	n/a	n/a
FAT-A/B	plastid	fatty acid synthesis	FAT-A	FaTA	Acyl-ACP Thioesterase	3.1.2.14	AT3G25110	12061798	7.90032	0.997525	2.5396e-05	12	12	2	-3.19803	2.1822
				AT4G13050	Acyl-ACP Thioesterase	3.1.2.14	AT4G13050	12061798	6.39968	0.950299	6.40729e-07	9	4	2	20.619	17.568
	plastid		FAT-B	FATB	Acyl-ACP Thioesterase	3.1.2.14	AT1G08510	12671095	4.58916	0.873624	0.275651	12	0	0	n/a	n/a
FAX1	plastid	fatty acid synthesis	FAX1	AT3G57280	Fatty Acid Export 1		AT3G57280	25646734 29654768	4.34908	0.654416	0.408	12	0	0	n/a	n/a
FBA	cytosol		AtFBA4	FBA4	fructose bisphosphate aldolase	4.1.2.13	AT5G03690	22547063 22561114	1.8101	0.238234	0.0201399	11	5	1	6.31881	n/a
			AtFBA7	FBA7	fructose bisphosphate aldolase		AT4G26520	16664617 22561114	3.02385	0.853335	1	11	0	0	n/a	n/a
			AtFBA5	FBA5	fructose bisphosphate aldolase		AT4G26530	22561114	0.0749621	0	1	4	0	0	n/a	n/a
			AtFBA6	FBA6	fructose bisphosphate aldolase		AT2G36460	16228901 22561114	6.38261	-0.847589	1	12	0	0	n/a	n/a
			AtFBA8	FBA8	fructose bisphosphate aldolase		AT3G52930	22561114	8.64405	0.964049	3.08303e-06	12	5	0	12.7385	166.863
FBA	plastid	glycolysis	AtFBA3	PDE345	fructose bisphosphate aldolase	4.1.2.13	AT2G01140	22561114	8.59865	0.929695	0.544463	12	0	0	n/a	n/a
			AtFBA1	FBA1	fructose bisphosphate aldolase		AT2G21330	22561114	4.0015	0.35159	1	12	0	0	n/a	n/a
			AtFBA2	FBA2	fructose bisphosphate aldolase		AT4G38970	22561114	7.61201	0.885824	1	12	0	0	n/a	n/a
FBP	cytosol		FBP	FBP	fructose-1,6-bisphosphatase	3.1.3.11	AT1G43670	21253566	3.48843	0.0990489	0.00146841	11	0	0	n/a	n/a
FBP	plastid		FBP	HCEF1	fructose-1,6-bisphosphatase	3.1.3.11	AT3G54050	15028209 16207701 15448173	4.66714	0.563028	1	11	0	0	n/a	n/a
				AT5G64380	fructose-1,6-bisphosphatase		AT5G64380		2.10769	0.362824	1	11	0	0	n/a	n/a
FRK	cytosol	glycolysis	FRK7	AT3G59480	fructokinase	2.7.1.4	AT3G59480	28441933	0.193246	0.434283	0.00180858	12	6	1	-3.96496	no binding
			FRK4	AT4G10260	fructokinase		AT4G10260	28441933	0.172061	-0.886292	0.451892	12	0	0	n/a	n/a
			FRK2	AT2G31390	fructokinase		AT2G31390	28441933	2.95853	-0.681296	0.104392	12	0	0	n/a	n/a
			FRK5	AT1G06020	fructokinase		AT1G06020	28441933	0.180572	-0.445242	0.562604	12	0	0	n/a	n/a
			FRK6	AT1G06030	fructokinase		AT1G06030	28441933	n/a	0	0.183521	4	0	0	n/a	n/a
			FRK1	AT5G51830	fructokinase		AT5G51830	28441933	6.42134	-0.0994171	0.000446763	12	0	0	n/a	n/a
FRK	plastid	glycolysis	FRK3	AT1G66430	fructokinase	2.7.1.4	AT1G66430	28441933	7.98901	0.957604	1.19389e-09	11	10	1	14.7063	85.18
G6PD5/6	cytosol	oxidative pentose phosphate pathway	G6PD5	G6PD5	glucose 6-phosphate dehydrogenase	1.1.1.49	AT3G27300	15634201 12753973 30700259 17993547	4.21671	-0.856896	0.168011	12	0	0	n/a	n/a
			G6PD6	G6PD6	glucose 6-phosphate dehydrogenase		AT5G40760	15634201 12753973 17993547	6.53937	0.711036	0.372394	11	0	0	8.93978	32.33
G6PD1-4	plastid	oxidative pentose phosphate pathway	G6PD1	G6PD1	glucose 6-phosphate dehydrogenase	1.1.1.49	AT5G35790	15634201 12753973 17993547	4.68051	0.795377	1	11	0	0	n/a	n/a
			G6PD2	G6PD2	glucose 6-phosphate dehydrogenase		AT5G13110	15634201 12753973 17993547	4.89433	0.953199	1	12	0	0	n/a	n/a
			G6PD3	G6PD3	glucose 6-phosphate dehydrogenase		AT1G24280	15634201 12753973 17993547	3.67544	0.920224	0.194827	11	0	0	n/a	n/a
			G6PD4	G6PD4	glucose 6-phosphate dehydrogenase		AT1G09420	15634201 12753973 17993547	6.10175	0.89489	0.00178488	12	6	1	15.6752	8.246
GAPDH	cytosol	glycolysis	GapC-2	GAPC2	Glyceraldehyde 3-phosphate dehydrogenase	1.2.1.12	AT1G13440	19675149 27984670 30189844	9.60626	0.875751	0.0388037	12	0	1	-31.9613	n/a
			GapC-1	GAPC1	Glyceraldehyde 3-phosphate dehydrogenase		AT3G04120	19675149 27984670 30189844	9.33461	0.890127	0.000302089	12	0	0	n/a	n/a
GAPDH	plastid		GapCp-2	GAPCP-2	Glyceraldehyde 3-phosphate dehydrogenase	1.2.1.12	AT1G16300	19675149	1.85599	-0.123982	0.0951461	11	2	2	12.9258	n/a
			GapCp-1	GAPCP-1	Glyceraldehyde 3-phosphate dehydrogenase		AT1G79530	19675149	4.24919	0.418164	0.276114	12	0	0	n/a	n/a
	plastid		GapB	GAPB	Glyceraldehyde 3-phosphate dehydrogenase	1.2.1.13	AT1G42970	19675149	7.50327	0.96149	0.109114	12	4	1	7.58504	n/a
			GapA-2	GAPA-2	Glyceraldehyde 3-phosphate dehydrogenase		AT1G12900	19675149	6.97579	0.900213	1	12	0	0	n/a	n/a
			GapA-1	GAPA	Glyceraldehyde 3-phosphate dehydrogenase		AT3G26650	19675149	7.78612	0.926409	1	11	0	0	n/a	n/a
GPAT	cytosol	TAG synthesis	GPAT/ATS1	ATS1	phospholipid/glycerol acyltransferase family protein (ATS1)	2.3.1.15|2.3.1.198	AT1G32200	16593939	2.64693	0.680105	0.562604	12	0	0	n/a	n/a
	cytosol		GPAT1	GPAT1	glycerol-3-phosphate acyltransferase 1 (GPAT1)	2.3.1.15|2.3.1.198	AT1G06520	22864585	2.28096	0.126914	0.0424256	12	3	1	-15.4596	n/a
	cytosol		GPAT2	GPAT2	glycerol-3-phosphate acyltransferase 2 (GPAT2)	2.3.1.15|2.3.1.198	AT1G02390	22864585	4.25399	0.857039	0.0845445	11	2	1	-14.1674	n/a
	cytosol		GPAT3	GPAT3	glycerol-3-phosphate acyltransferase 3 (GPAT3)	2.3.1.15|2.3.1.198	AT4G01950	22864585	0.0565835	0	1	11	0	1	3.18341	n/a
	cytosol		GPAT4	GPAT4	glycerol-3-phosphate acyltransferase 4 (GPAT4)	2.3.1.15|2.3.1.198	AT1G01610	20551224	0.526069	0.696571	1	12	0	0	n/a	n/a
	cytosol		GPAT5	GPAT5	glycerol-3-phosphate acyltransferase 5 (GPAT5)	2.3.1.15|2.3.1.198	AT3G11430	20551224	0.0565835	0.191432	1	12	2	1	-16.8304	n/a
	cytosol		GPAT6	GPAT6	glycerol-3-phosphate acyltransferase 6 (GPAT6)	2.3.1.15|2.3.1.198	AT2G38110	19959665	n/a	0	1	12	0	0	n/a	n/a
	cytosol		GPAT7	GPAT7	glycerol-3-phosphate acyltransferase 7 (GPAT7)	2.3.1.15|2.3.1.198	AT5G06090	22864585	n/a	0	1	12	0	0	n/a	n/a
	cytosol		GPAT8	GPAT8	glycerol-3-phosphate acyltransferase 8 (GPAT8)	2.3.1.15|2.3.1.198	AT4G00400	19539490	0.0143553	0.516027	1	10	0	0	n/a	n/a
	cytosol		GPAT9	GPAT9	glycerol-3-phosphate acyltransferase 9 (GPAT9)	2.3.1.15|2.3.1.198	AT5G60620	17170135	5.15947	0.861106	0.517345	12	0	0	-19.1031	169.32
GPDH	cytosol	TAG synthesis	GPDH	GPDHC1	NAD- glycerol-3-phosphate dehydrogenase	1.1.1.8	AT2G41540	16415206	5.72365	0.981619	5.31247e-11	12	11	1	12.8541	105.16
				AT3G07690	NAD- glycerol-3-phosphate dehydrogenase		AT3G07690	16415206	4.30086	0.939793	6.68296e-08	12	10	2	9.33234	105.16
GPDH	plastid	TAG synthesis	GPDH	GPDHp	NAD- glycerol-3-phosphate dehydrogenase	1.1.1.8	AT5G40610	http://www.sciencedirect.com/science/article/pii/S0981942801013080	7.96174	0.984758	2.69777e-06	12	10	1	4.76606	26.8024
GPT	plastid envelope	membrane transport	GPT1	GPT1	glucose 6-phosphate/phosphate translocator 1		AT5G54800	20038549	6.20607	0.90002	1	11	0	0	n/a	n/a
			GPT2	GPT2	glucose 6-phosphate/phosphate translocator 2		AT1G61800	20038549	8.22139	0.787577	5.13598e-05	12	10	0	3.15057	738.107
HACD	cytosol	cytosolic fatty acid elongation	HACD	PAS2	Hydroxyacyl-CoA Dehydratase	4.2.1.17	AT5G10480	18799749	7.4602	0.959158	0.517345	12	0	0	n/a	n/a
	cytosol			AT5G59770	Hydroxyacyl-CoA Dehydratase		AT5G59770	18799749	5.27289	0.970971	1	12	0	0	n/a	n/a
HACPS	plastid	fatty acid synthesis	HACPS	AT3G11470	Holo-ACP Synthase	2.7.8.7	AT3G11470	8939709	3.01792	0.792251	0.00219087	11	3	1	-26.2007	n/a
HAD	plastid	fatty acid synthesis	HAD	AT2G22230	Hydroxyacyl-ACP Dehydratase	4.2.1.*|4.2.1.17	AT2G22230	19101548	7.84952	0.966057	6.71926e-07	12	10	1	10.0997	502
				AT5G10160	Hydroxyacyl-ACP Dehydratase		AT5G10160	19101548	8.11572	0.939314	2.16091e-10	12	11	1	16.7231	20.007
HXK	cytosol	glycolysis	HKL3	HKL3	hexokinase	2.7.1.1	AT4G37840	20145006 18481082	n/a	0	1	12	0	1	-21.129	n/a
			HXK2	HXK2	hexokinase		AT2G19860	20145006 18481082	4.54638	0.90138	1	12	0	0	n/a	n/a
			HXK1	HXK1	hexokinase		AT4G29130	20145006 18481082	4.13668	0.785644	0.183521	8	0	0	n/a	n/a
			HKL1	HKL1	hexokinase		AT1G50460	20145006 18481082	2.83996	-0.897524	1	12	0	0	n/a	n/a
			HKL2	ATHXK4	hexokinase		AT3G20040	20145006 18481082	1.0072	0.785596	0.0698137	11	0	0	n/a	n/a
HXK	plastid	glycolysis	HXK3	HXK3	hexokinase	2.7.1.1	AT1G47840	20650273 20145006 18481082	6.3634	0.927791	0.00899347	11	4	1	6.89862	n/a
INV	cytosol	sucrose metabolism	INV	A/N-InvB	invertase	3.2.1.26	AT4G34860	29183781 26393355	5.2002	0.907232	0.205927	12	3	2	-4.00863	n/a
				CINV2	invertase		AT4G09510	29183781 26393355	5.02326	0.910261	0.168011	10	0	0	n/a	n/a
				CINV1	invertase		AT1G35580	29183781 26393355	2.70708	0.668198	0.109114	9	2	1	-15.6775	n/a
KAR	plastid	fatty acid synthesis	KAR	AT1G24360	Ketoacyl-ACP Reductase	1.1.1.100	AT1G24360	10666637	8.89937	0.955553	1.29999e-11	12	11	2	18.2343	0.854309
				AT1G62610	Ketoacyl-ACP Reductase		AT1G62610	10666637	4.80529	-0.316399	0.269104	6	2	3	-13.7144	n/a
				AT3G46170	Ketoacyl-ACP Reductase		AT3G46170	10666637	n/a	0	0.635118	2	0	0	n/a	n/a
				AT3G55290	Ketoacyl-ACP Reductase		AT3G55290	10666637	n/a	0	0.0845445	11	0	0	n/a	n/a
				AT3G55310	Ketoacyl-ACP Reductase		AT3G55310	10666637	0.0191088	0	1	4	0	0	n/a	n/a
KAS I-III	plastid	fatty acid synthesis	KAS I	KASI	Ketoacyl-ACP Synthase I	2.3.1.41	AT5G46290	11152607 21081696	8.78768	0.975296	2.96809e-11	12	12	2	15.1987	1.69289
	plastid		KAS II	FAB1	Ketoacyl-ACP Synthase II	2.3.1.179	AT1G74960	9482715 18506098	8.26225	0.997185	0.495147	12	9	0	18.2212	2.0075
	plastid		KAS III	KAS III	Ketoacyl-ACP Synthase III	2.3.1.180	AT1G62640	20547590	6.76514	0.963282	1.4998e-12	11	10	2	17.1038	45.2568
KCR	cytosol	cytosolic fatty acid elongation	KCR1	KCR1	Ketoacyl-CoA Reductase	1.1.1.35	AT1G67730	ARALIP info: Beaudoin, F., Gable, K., Sayanova, O., Dunn, T., and Napier, J.A. (2002). A Saccharomyces cerevisiae gene required for heterologous fatty acid elongase activity encodes a microsomal beta-keto-reductase. Journal of Biological Chemistry 277 , 11481-11488. http://www.jbc.org/cgi/content/full/277/13/11481?view=long&pmid=11792704 Beaudoin, F., Wu, X.Z., Li, F.L., Haslam, R.P., Markham, J.…	8.0501	0.976994	0.000107216	11	6	1	1.36103	299.49
	cytosol		KCR2	KCR2	Ketoacyl-CoA Reductase	1.1.1.35	AT1G24470	ARALIP info: Beaudoin, F., Gable, K., Sayanova, O., Dunn, T., and Napier, J.A. (2002). A Saccharomyces cerevisiae gene required for heterologous fatty acid elongase activity encodes a microsomal beta-keto-reductase. Journal of Biological Chemistry 277 , 11481-11488. http://www.jbc.org/cgi/content/full/277/13/11481?view=long&pmid=11792704 Beaudoin, F., Wu, X.Z., Li, F.L., Haslam, R.P., Markham, J.…	4.30743	0.937459	1	12	0	0	n/a	n/a
KCS	cytosol	cytosolic fatty acid elongation	KCS1	KCS1	Ketoacyl-CoA Synthase	2.3.1.119|2.3.1.120|3.1.1.*	AT1G01120	ARALIP info: Todd, J., Post?Beittenmiller, D., and Jaworski, J.G. (2002). KCS1encodes a fatty acid elongase 3?ketoacyl?CoA synthase affecting wax biosynthesis inArabidopsis thaliana. The Plant Journal 17 , 119-130. http://www.interscience.wiley.com/cgi-bin/fulltext/119095657/HTMLSTART Blacklock, B.J., and Jaworski, J.G. (2006). Substrate specificity of Arabidopsis 3-ketoacyl-CoA synthases. Bioche…	1.3084	0.769921	1	12	0	0	n/a	n/a
	cytosol		KCS2	KCS2	Ketoacyl-CoA Synthase	2.3.1.119|2.3.1.120|3.1.1.*	AT1G04220	ARALIP info: Blacklock, B.J., and Jaworski, J.G. (2006). Substrate specificity of Arabidopsis 3-ketoacyl-CoA synthases. Biochemical and biophysical research communications 346 , 583-590. http://www.ncbi.nlm.nih.gov/pubmed/16765910 Serra, O., Soler, M., Hohn, C., Franke, R., Schreiber, L., Prat, S., Molinas, M., and Figueras, M. (2009). Silencing of StKCS6 in potato periderm leads to reduced chain…	0.436517	0.633296	1	12	0	0	n/a	n/a
	cytosol		KCS3	KCS3	Ketoacyl-CoA Synthase	2.3.1.119|2.3.1.120|3.1.1.*	AT1G07720	ARALIP info: Suh, M.C., Samuels, A.L., Jetter, R., Kunst, L., Pollard, M., Ohlrogge, J., and Beisson, F. (2005). Cuticular lipid composition, surface structure, and gene expression in Arabidopsis stem epidermis. Plant Physiol. 139 , 1649-1665. http://www.pubmedcentral.nih.gov/articlerender.fcgi?artid=1310549&tool=pmcentrez	0.0658021	0.542126	1	12	0	0	n/a	n/a
	cytosol		KCS4	KCS4	Ketoacyl-CoA Synthase	2.3.1.119|2.3.1.120|3.1.1.*	AT1G19440		5.17552	0.317756	1	12	0	0	n/a	n/a
	cytosol		KCS5	KCS5	Ketoacyl-CoA Synthase	2.3.1.119|2.3.1.120|3.1.1.*	AT1G25450	ARALIP info: Serra, O., Soler, M., Hohn, C., Franke, R., Schreiber, L., Prat, S., Molinas, M., and Figueras, M. (2009). Silencing of StKCS6 in potato periderm leads to reduced chain lengths of suberin and wax compounds and increased peridermal transpiration. Journal of Experimental Botany 60 , 697-707. http://www.ncbi.nlm.nih.gov/pmc/articles/PMC2651458/ Fiebig, A., Mayfield, J.A., Miley, N.L., C…	0.137504	0.504996	0.470205	12	0	0	n/a	n/a
	cytosol		KCS6	KCS6	Ketoacyl-CoA Synthase	2.3.1.119|2.3.1.120|3.1.1.*	AT1G68530	ARALIP info: Millar, A.A., Clemens, S., Zachgo, S., Giblin, E.M., Taylor, D.C., and Kunst, L. (1999). CUT1, an Arabidopsis gene required for cuticular wax biosynthesis and pollen fertility, encodes a very-long-chain fatty acid condensing enzyme. Plant Cell 11 , 825-838. http://www.ncbi.nlm.nih.gov/pubmed/10330468 Fiebig, A., Mayfield, J.A., Miley, N.L., Chau, S., Fischer, R.L., and Preuss, D. (20…	5.12571	0.980968	1	12	0	0	n/a	n/a
	cytosol		KCS7	KCS7	Ketoacyl-CoA Synthase	2.3.1.119|2.3.1.120|3.1.1.*	AT1G71160		0.0238467	0.55071	1	12	0	0	n/a	n/a
	cytosol		KCS8	KCS8	Ketoacyl-CoA Synthase	2.3.1.119|2.3.1.120|3.1.1.*	AT2G15090		0.102098	0.514141	1	11	0	0	n/a	n/a
	cytosol		KCS9	KCS9	Ketoacyl-CoA Synthase	2.3.1.119|2.3.1.120|3.1.1.*	AT2G16280	ARALIP info: Blacklock, B.J., and Jaworski, J.G. (2006). Substrate specificity of Arabidopsis 3-ketoacyl-CoA synthases. Biochemical and biophysical research communications 346 , 583-590. http://www.ncbi.nlm.nih.gov/pubmed/16765910 Suh, M.C., Samuels, A.L., Jetter, R., Kunst, L., Pollard, M., Ohlrogge, J., and Beisson, F. (2005). Cuticular lipid composition, surface structure, and gene expression …	4.20137	-0.574937	0.000109946	11	10	1	-19.9016	165.412
	cytosol		KCS10	KCS10	Ketoacyl-CoA Synthase	2.3.1.119|2.3.1.120|3.1.1.*	AT2G26250	ARALIP info: Pruitt, R.E., Vielle-Calzada, J.P., Ploense, S.E., Grossniklaus, U., and Lolle, S.J. (2000). FIDDLEHEAD, a gene required to suppress epidermal cell interactions in Arabidopsis, encodes a putative lipid biosynthetic enzyme. Proc. Natl. Acad. Sci. USA 97 , 1311-1316. http://www.pubmedcentral.nih.gov/articlerender.fcgi?artid=15605&tool=pmcentrez Yephremov, A., Wisman, E., Huijser, P., H…	6.74407	0.955241	1	10	0	0	n/a	n/a
	cytosol		KCS11	KCS11	Ketoacyl-CoA Synthase	2.3.1.119|2.3.1.120|3.1.1.*	AT2G26640		5.48854	0.984691	1	9	0	0	n/a	n/a
	cytosol		KCS12	KCS12	Ketoacyl-CoA Synthase	2.3.1.119|2.3.1.120|3.1.1.*	AT2G28630	ARALIP info: Suh, M.C., Samuels, A.L., Jetter, R., Kunst, L., Pollard, M., Ohlrogge, J., and Beisson, F. (2005). Cuticular lipid composition, surface structure, and gene expression in Arabidopsis stem epidermis. Plant Physiol. 139 , 1649-1665. http://www.pubmedcentral.nih.gov/articlerender.fcgi?artid=1310549&tool=pmcentrez	3.67016	0.942749	0.319355	12	0	0	n/a	n/a
	cytosol		KCS13	KCS13	Ketoacyl-CoA Synthase	2.3.1.119|2.3.1.120|3.1.1.*	AT2G46720	ARALIP info: Gray, J.E., Holroyd, G.H., van der Lee, F.M., Bahrami, A.R., Sijmons, P.C., Woodward, F.I., Schuch, W., and Heterington, A.M. (2000). The HIC signalling pathway links CO2 perception to stomatal development. Nature 408 , 713-716. http://www.nature.com/nature/journal/v408/n6813/full/408713a0.html	0.0285692	0	1	12	0	0	n/a	n/a
	cytosol		KCS14	KCS14	Ketoacyl-CoA Synthase	2.3.1.119|2.3.1.120|3.1.1.*	AT3G10280		n/a	0	1	2	0	0	n/a	n/a
	cytosol		KCS15	KCS15	Ketoacyl-CoA Synthase	2.3.1.119|2.3.1.120|3.1.1.*	AT3G52160		0.0473057	0.0726267	0.517345	11	0	0	n/a	n/a
	cytosol		KCS16	KCS16	Ketoacyl-CoA Synthase	2.3.1.119|2.3.1.120|3.1.1.*	AT4G34250		1.46815	0.889284	1	12	0	1	8.82758	n/a
	cytosol		KCS17	KCS17	Ketoacyl-CoA Synthase	2.3.1.119|2.3.1.120|3.1.1.*	AT4G34510	ARALIP info: Trenkamp, S., Martin, W., and Tietjen, K. (2004). Specific and differential inhibition of very-long-chain fatty acid elongases from Arabidopsis thaliana by different herbicides. Proceedings of the National Academy of Sciences of the United States of America 101 , 11903-11908. http://www.pubmedcentral.nih.gov/articlerender.fcgi?artid=511072&tool=pmcentrez Lee, S.B., Jung, S.J., Go, Y.…	0.415037	0.689613	1	11	0	0	n/a	n/a
	cytosol		KCS18	KCS18	Ketoacyl-CoA Synthase	2.3.1.119|2.3.1.120|3.1.1.*	AT4G34520	ARALIP info: Trenkamp, S., Martin, W., and Tietjen, K. (2004). Specific and differential inhibition of very-long-chain fatty acid elongases from Arabidopsis thaliana by different herbicides. Proceedings of the National Academy of Sciences of the United States of America 101 , 11903-11908. http://www.pubmedcentral.nih.gov/articlerender.fcgi?artid=511072&tool=pmcentrez James, D.W., Lim, E., Keller,…	9.56112	0.785529	1	4	0	0	n/a	n/a
	cytosol		KCS19	KCS19	Ketoacyl-CoA Synthase	2.3.1.119|2.3.1.120|3.1.1.*	AT5G04530		0.341037	0.520986	1	12	0	0	n/a	n/a
	cytosol		KCS20	KCS20	Ketoacyl-CoA Synthase	2.3.1.119|2.3.1.120|3.1.1.*	AT5G43760	ARALIP info: Suh, M.C., Samuels, A.L., Jetter, R., Kunst, L., Pollard, M., Ohlrogge, J., and Beisson, F. (2005). Cuticular lipid composition, surface structure, and gene expression in Arabidopsis stem epidermis. Plant Physiol. 139 , 1649-1665. http://www.pubmedcentral.nih.gov/articlerender.fcgi?artid=1310549&tool=pmcentrez Trenkamp, S., Martin, W., and Tietjen, K. (2004). Specific and differentia…	0.842644	0.601866	1	12	0	0	n/a	n/a
	cytosol		KCS21	KCS21	Ketoacyl-CoA Synthase	2.3.1.119|2.3.1.120|3.1.1.*	AT5G49070		0.656878	0.551198	1	11	0	0	n/a	n/a
LACS	cytosol	TAG synthesis	LACS1	LACS1	Long-Chain Acyl-CoA Synthetase	6.2.1.3	AT2G47240	ARALIP info: Lu, S., Song, T., Kosma, D.K., Parsons, E.P., Rowland, O., and Jenks, M.A. (2009). Arabidopsis CER8 encodes LONG-CHAIN ACYL-COA SYNTHETASE 1 (LACS1) that has overlapping functions with LACS2 in plant wax and cutin synthesis. Plant J. 59 , 553-564. http://www.ncbi.nlm.nih.gov/pubmed/19392700 Weng, H., Molina, I., Shockey, J., and Browse, J. (2010). Organ fusion and defective cuticle f…	3.15056	0.477969	1	11	0	0	n/a	n/a
	cytosol		LACS2	LACS2	Long-Chain Acyl-CoA Synthetase	6.2.1.3	AT1G49430	ARALIP info: Pulsifer, I.P., Kluge, S., and Rowland, O. (2012). Arabidopsis LONG-CHAIN ACYL-COA SYNTHETASE 1 (LACS1), LACS2, and LACS3 facilitate fatty acid uptake in yeast. Plant Physiology and Biochemistry 51 , 31-39. http://www.ncbi.nlm.nih.gov/pubmed/22153237 Schnurr, J., Shockey, J., and Browse, J. (2004). The acyl-CoA synthetase encoded by LACS2 is essential for normal cuticle development i…	3.43518	0.814509	1	12	0	0	n/a	n/a
	cytosol		LACS3	LACS3	Long-Chain Acyl-CoA Synthetase	6.2.1.3	AT1G64400	ARALIP info: Lu, S., Song, T., Kosma, D.K., Parsons, E.P., Rowland, O., and Jenks, M.A. (2009). Arabidopsis CER8 encodes LONG-CHAIN ACYL-COA SYNTHETASE 1 (LACS1) that has overlapping functions with LACS2 in plant wax and cutin synthesis. Plant J. 59 , 553-564. http://www.ncbi.nlm.nih.gov/pubmed/19392700 Pulsifer, I.P., Kluge, S., and Rowland, O. (2012). Arabidopsis LONG-CHAIN ACYL-COA SYNTHETASE …	n/a	0	1	12	0	1	-4.10222	n/a
	cytosol		LACS4	LACS4	Long-Chain Acyl-CoA Synthetase	6.2.1.3	AT4G23850	ARALIP info: Jessen, D., Olbrich, A., Knuefer, J., Krueger, A., Hoppert, M., Polle, A., and Fulda, M. (2011). Combined activity of LACS1 and LACS4 is required for proper pollen coat formation in Arabidopsis. Plant Journal 68 , 715-726. http://dx.doi.org/10.1111/j.1365-313X.2011.04722.x Shockey, J.M., Fulda, M.S., Browse, J.A. (2002). Arabidopsis contains nine long-chain acyl-coenzyme a synthetase…	7.11994	0.981081	1	12	0	0	n/a	n/a
	cytosol		LACS5	AT4G11030	Long-Chain Acyl-CoA Synthetase	6.2.1.3	AT4G11030	ARALIP info: Shockey, J.M., Fulda, M.S., Browse, J.A. (2002). Arabidopsis contains nine long-chain acyl-coenzyme a synthetase genes that participate in fatty acid and glycerolipid metabolism. Plant Physiol 129, 1710-22 http://www.plantphysiol.org/cgi/content/full/129/4/1710	n/a	0	1	12	0	0	n/a	n/a
	cytosol		LACS6	LACS6	Long-Chain Acyl-CoA Synthetase	6.2.1.3	AT3G05970	ARALIP info: Fulda, M., Schnurr, J., Abbadi, A., Heinz, E., and Browse, J. (2004). Peroxisomal acyl-CoA synthetase activity is essential for seedling development in Arabidopsis thaliana. Plant Cell 16 , 394-405. http://www.ncbi.nlm.nih.gov/pubmed/14742880 Shockey, J., and Browse, J. (2011). Genome-level and biochemical diversity of the acyl-activating enzyme superfamily in plants. Plant Journal 6…	3.43474	-0.913261	1	12	0	0	n/a	n/a
	cytosol		LACS7	LACS7	Long-Chain Acyl-CoA Synthetase	6.2.1.3	AT5G27600	ARALIP info: Fulda, M., Schnurr, J., Abbadi, A., Heinz, E., and Browse, J. (2004). Peroxisomal acyl-CoA synthetase activity is essential for seedling development in Arabidopsis thaliana. Plant Cell 16 , 394-405. http://www.ncbi.nlm.nih.gov/pubmed/14742880 Shockey, J., and Browse, J. (2011). Genome-level and biochemical diversity of the acyl-activating enzyme superfamily in plants. Plant Journal 6…	1.74416	-0.924879	0.492371	11	0	0	n/a	n/a
	cytosol		LACS8	LACS8	Long-Chain Acyl-CoA Synthetase	6.2.1.3	AT2G04350	ARALIP info: Shockey, J.M., Fulda, M.S., Browse, J.A. (2002). Arabidopsis contains nine long-chain acyl-coenzyme a synthetase genes that participate in fatty acid and glycerolipid metabolism. Plant Physiol 129, 1710-22 http://www.plantphysiol.org/cgi/content/full/129/4/1710	3.51391	-0.682698	0.00246555	12	0	0	n/a	n/a
	cytosol		LACS9	LACS9	Long-Chain Acyl-CoA Synthetase	6.2.1.3	AT1G77590	ARALIP info: Shockey, J.M., Fulda, M.S., Browse, J.A. (2002). Arabidopsis contains nine long-chain acyl-coenzyme a synthetase genes that participate in fatty acid and glycerolipid metabolism. Plant Physiol 129, 1710-22 http://www.plantphysiol.org/cgi/content/full/129/4/1710	6.6465	0.907793	1	12	0	0	n/a	n/a
LPAAT	cytosol	TAG synthesis	LPAAT/ATS2	ATS2	Phospholipid/glycerol acyltransferase family protein (ATS2)	2.3.1.51	AT4G30580	ARALIP info: Kim, H.U., and Huang, A.H.C. (2004). Plastid lysophosphatidyl acyltransferase is essential for embryo development in arabidopsis. Plant Physiology 134 , 1206-1216. http://www.ncbi.nlm.nih.gov/entrez/query.fcgi?cmd=Retrieve&db=PubMed&list_uids=&dopt=Abstract Yu, B., Wakao, S., Fan, J., and Benning, C. (2004). Loss of plastidic lysophosphatidic acid acyltransferase causes embryo-lethal…	3.76093	0.294393	1	11	0	0	n/a	n/a
	cytosol		LPAT2	LPAT2	lysophosphatidyl acyltransferase 2	2.3.1.51	AT3G57650	ARALIP info: Kim, H.U., Li, Y.B., and Huang, A.H.C. (2005). Ubiquitous and endoplasmic reticulum-located lysophosphatidyl acyltransferase, LPAT2, is essential for female but not male gametophyte development in Arabidopsis. Plant Cell 17 , 1073-1089. http://www.ncbi.nlm.nih.gov/pubmed/15772283 Gale, S.E., Frolov, A., Han, X.L., Bickel, P.E., Cao, L., Bowcock, A., Schaffer, J.E., and Ory, D.S. (200…	5.71672	0.957552	1	12	0	0	n/a	n/a
	cytosol		LPAT3	LPAT3	lysophosphatidyl acyltransferase 3	2.3.1.51	AT1G51260	ARALIP info: Kim, H.U., Li, Y.B., and Huang, A.H.C. (2005). Ubiquitous and endoplasmic reticulum-located lysophosphatidyl acyltransferase, LPAT2, is essential for female but not male gametophyte development in Arabidopsis. Plant Cell 17 , 1073-1089. http://www.ncbi.nlm.nih.gov/pubmed/15772283 Gale, S.E., Frolov, A., Han, X.L., Bickel, P.E., Cao, L., Bowcock, A., Schaffer, J.E., and Ory, D.S. (200…	n/a	0	1	11	0	0	n/a	n/a
	cytosol		LPAT4	LPAT4	lysophosphatidyl acyltransferase 4	2.3.1.51	AT1G75020	ARALIP info: Kim, H.U., Li, Y.B., and Huang, A.H.C. (2005). Ubiquitous and endoplasmic reticulum-located lysophosphatidyl acyltransferase, LPAT2, is essential for female but not male gametophyte development in Arabidopsis. Plant Cell 17 , 1073-1089. http://www.ncbi.nlm.nih.gov/pubmed/15772283 Gale, S.E., Frolov, A., Han, X.L., Bickel, P.E., Cao, L., Bowcock, A., Schaffer, J.E., and Ory, D.S. (200…	1.7034	-0.768093	1	12	0	0	n/a	n/a
	cytosol		LPAT5	LPAT5	lysophosphatidyl acyltransferase 5	2.3.1.51	AT3G18850	ARALIP info: Kim, H.U., Li, Y.B., and Huang, A.H.C. (2005). Ubiquitous and endoplasmic reticulum-located lysophosphatidyl acyltransferase, LPAT2, is essential for female but not male gametophyte development in Arabidopsis. Plant Cell 17 , 1073-1089. http://www.ncbi.nlm.nih.gov/pubmed/15772283 Gale, S.E., Frolov, A., Han, X.L., Bickel, P.E., Cao, L., Bowcock, A., Schaffer, J.E., and Ory, D.S. (200…	2.488	0.439846	1	12	0	0	n/a	n/a
LPCAT	cytosol	TAG synthesis	LPCAT	LPLAT1	MBOAT (membrane bound O-acyl transferase) family protein (LPLAT1)	2.3.1.23	AT1G12640	ARALIP info: Stahl, U., Stalberg, K., Stymne, S., and Ronne, H. (2008). A family of eukaryotic lysophospholipid acyltransferases with broad specificity. FEBS Lett. 582 , 305-309. http://www.ncbi.nlm.nih.gov/pubmed/18154737 Zhao, Y., Chen, Y.Q., Bonacci, T.M., Bredt, D.S., Li, S.Y., Bensch, W.R., Moller, D.E., Kowala, M., Konrad, R.J., and Cao, G.Q. (2008). Identification and characterization of a…	3.04148	-0.797723	1	11	0	0	n/a	n/a
	cytosol		LPCAT	LPLAT2	MBOAT (membrane bound O-acyl transferase) family protein (LPLAT2)	2.3.1.23	AT1G63050	ARALIP info: Stahl, U., Stalberg, K., Stymne, S., and Ronne, H. (2008). A family of eukaryotic lysophospholipid acyltransferases with broad specificity. FEBS Lett. 582 , 305-309. http://www.ncbi.nlm.nih.gov/pubmed/18154737 Zhao, Y., Chen, Y.Q., Bonacci, T.M., Bredt, D.S., Li, S.Y., Bensch, W.R., Moller, D.E., Kowala, M., Konrad, R.J., and Cao, G.Q. (2008). Identification and characterization of a…	5.8296	0.941727	0.0137519	12	4	2	14.2604	n/a
	cytosol		LPCAT	At1g78690p	Phospholipid/glycerol acyltransferase family protein (At1g78690p)	2.3.1.23	AT1G78690	ARALIP info: Bulat, E., and Garrett, T.A. (2011). Putative N-Acylphosphatidylethanolamine Synthase from Arabidopsis thaliana Is a Lysoglycerophospholipid Acyltransferase. Journal of Biological Chemistry 286 , 33819-33831. http://www.ncbi.nlm.nih.gov/pubmed/21803774	2.68182	0.943698	1	11	0	0	n/a	n/a
	cytosol		LPCAT	AT1G80950	Phospholipid/glycerol acyltransferase family protein	2.3.1.23|2.3.1.*	AT1G80950	ARALIP info: Stalberg, K., Stahl, U., Stymne, S., and Ohlrogge, J. (2009). Characterization of two Arabidopsis thaliana acyltransferases with preference for lysophosphatidylethanolamine. BMC Plant Biol. 9 , 60. http://www.ncbi.nlm.nih.gov/pubmed/19445718	4.25147	0.435787	1	12	0	0	n/a	n/a
	cytosol		LPCAT	AT2G45670	calcineurin B subunit-like protein	2.3.1.23|2.3.1.*	AT2G45670	ARALIP info: Stalberg, K., Stahl, U., Stymne, S., and Ohlrogge, J. (2009). Characterization of two Arabidopsis thaliana acyltransferases with preference for lysophosphatidylethanolamine. BMC Plant Biol. 9 , 60. http://www.ncbi.nlm.nih.gov/pubmed/19445718	4.25222	0.925633	1	12	0	0	n/a	n/a
LPD	plastid	pyruvate dehydrogenase complex	LPD	LPD1	Dihydrolipoamide Dehydrogenase	1.8.1.4	AT3G16950	ARALIP info: Engels, A., and Pistorius, E.K. (1997). Characterization of a gene encoding dihydrolipoamide dehydrogenase of the cyanobacterium Synechocystis sp. Strain PCC 6803. Microbiology-Uk 143 , 3543-3553. http://www.ncbi.nlm.nih.gov/sites/entrez?db=pubmed&cmd=search&term=9387233 Chen, W.H., Chi, Y.J., Taylor, N.L., Lambers, H., and Finnegan, P.M. (2010). Disruption of ptLPD1 or ptLPD2, Genes…	7.22705	0.969186	1.16553e-10	11	7	1	13.8131	0.055982
				AT4G16155	Dihydrolipoamide Dehydrogenase		AT4G16155	ARALIP info: Engels, A., and Pistorius, E.K. (1997). Characterization of a gene encoding dihydrolipoamide dehydrogenase of the cyanobacterium Synechocystis sp. Strain PCC 6803. Microbiology-Uk 143 , 3543-3553. http://www.ncbi.nlm.nih.gov/sites/entrez?db=pubmed&cmd=search&term=9387233 Chen, W.H., Chi, Y.J., Taylor, N.L., Lambers, H., and Finnegan, P.M. (2010). Disruption of ptLPD1 or ptLPD2, Genes…	6.87966	0.878244	4.60544e-09	11	10	1	16.134	0.602178
MCMT	plastid	fatty acid synthesis	MCMT	EMB3147	Malonyl-CoA : ACP Malonyltransferase	2.3.1.39	AT2G30200	ARALIP info: Bryant, N., Lloyd, J., Sweeney, C., Myouga, F., and Meinke, D. (2011). Identification of Nuclear Genes Encoding Chloroplast-Localized Proteins Required for Embryo Development in Arabidopsis. Plant Physiology 155 , 1678-1689. http://www.ncbi.nlm.nih.gov/pubmed/21139083 Zhang, L., Joshi, A.K., and Smith, S. (2003). Cloning, expression, characterization, and interaction of two component…	7.19482	0.969045	3.07248e-10	11	11	1	15.3796	2.378
MDH	plastid		plNAD‐MDH	MDH	malate dehydrogenase	1.1.1.37	AT3G47520	24453164;9774405;24198233;16653028;9358050;	6.36615	0.840091	0.0026987	12	0	0	n/a	n/a
	plastid		plNADP‐MDH	AT5G58330	malate dehydrogenase	1.1.1.82	AT5G58330	16653028;9358050;	2.87381	-0.0967351	0.275651	12	0	0	n/a	n/a
MDH	cytosol		c-NAD-MDH1	c-NAD-MDH1	malate dehydrogenase	1.1.1.37	AT1G04410	9721676; 16653028;9358050;	8.36409	0.892086	7.52768e-05	11	5	3	16.8335	4.43
	cytosol		c-NAD-MDH2	c-NAD-MDH2	malate dehydrogenase	1.1.1.37	AT5G43330	16653028;9358050;	5.49633	0.951827	0.276114	12	0	0	n/a	n/a
	cytosol		c-NAD-MDH3	c-NAD-MDH3	malate dehydrogenase	1.1.1.37	AT5G56720	16653028;9358050;	0.234706	0.515343	0.470205	12	0	0	n/a	n/a
ME	plastid		NADP-ME4	NADP-ME4	malic enzyme	1.1.1.40	AT1G79750	16113210; 15245332;12562758	7.08194	0.867458	0.00178488	11	0	2	-8.89108	n/a
ME	cytosol		NADP-ME1	NADP-ME1	malic enzyme	1.1.1.40	AT2G19900	16113210;19725876;	6.09621	-0.733635	1	12	0	0	n/a	n/a
	cytosol		NADP-ME2	NADP-ME2	malic enzyme		AT5G11670	16113210;19725876;23242919;	1.28885	0.599465	1	12	0	0	n/a	n/a
	cytosol		NADP-ME3	NADP-ME3	malic enzyme		AT5G25880	16113210;19725876;	0.102098	0	1	12	0	0	n/a	n/a
NTT	plastid	membrane transport	NTT1	NTT1	plastidic ATP/ADP transporters		AT1G80300	15516503 20038549	6.22407	0.825639	1	11	0	0	n/a	n/a
			NTT2	ATNTT2	plastidic ATP/ADP transporters		AT1G15500	15516503 20038549	7.9404	0.841434	1	12	0	0	n/a	n/a
PDAT	cytosol	TAG synthesis	PDAT2	AT3G44830	Phospholipid : Diacylglycerol Acyltransferase	2.3.1.43	AT3G44830	ARALIP info: Dahlqvist, A., Stahl, U., Lenman, M., Banas, A., Lee, M., Sandager, L., Ronne, H., and Stymne, H. (2000). Phospholipid:diacylglycerol acyltransferase: An enzyme that catalyzes the acyl-CoA-independent formation of triacylglycerol in yeast and plants. Proc. Natl. Acad. Sci. USA 97 , 6487-6492. http://www.ncbi.nlm.nih.gov/pubmed/10829075 Stahl, U., Carlsson, A.S., Lenman, M., Dahlqvist…	3.99488	-0.672838	1	11	0	1	2.27238	n/a
			PDAT1	PDAT	Phospholipid : Diacylglycerol Acyltransferase	2.3.1.43	AT5G13640	ARALIP info: Dahlqvist, A., Stahl, U., Lenman, M., Banas, A., Lee, M., Sandager, L., Ronne, H., and Stymne, H. (2000). Phospholipid:diacylglycerol acyltransferase: An enzyme that catalyzes the acyl-CoA-independent formation of triacylglycerol in yeast and plants. Proc. Natl. Acad. Sci. USA 97 , 6487-6492. http://www.ncbi.nlm.nih.gov/pubmed/10829075 Stahl, U., Carlsson, A.S., Lenman, M., Dahlqvist…	2.25096	0.513797	0.00146841	12	3	1	-7.83405	n/a
PDCT	cytosol		PDCT	ROD1	Phosphatidylcholine:diacylglycerol cholinephosphotransferase	2.7.8.*	AT3G15820	ARALIP info: Lu, C., Xin, Z., Ren, Z., Miquel, M., and Browse, J. (2009). An enzyme regulating triacylglycerol composition is encoded by the ROD1 gene of Arabidopsis. Proc. Natl. Acad. Sci. USA 106 , 18837-18842. http://www.ncbi.nlm.nih.gov/pubmed/19833868 Bates, P.D., Fatihi, A., Snapp, A.R., Carlsson, A.S., Browse, J., and Lu, C.F. (2012). Acyl Editing and Headgroup Exchange Are the Major Mecha…	7.62766	0.956084	2.93758e-05	12	11	1	6.85122	2.38261
PDHm	mitochondria	cytosolic fatty acid elongation	E1α	IAR4	pyruvate dehydrogenase complex E1 alpha subunit	1.2.4.1	AT1G24180	7590338 19395411	3.75132	-0.129897	1		0	0	n/a	n/a
			E1α	E1 ALPHA	pyruvate dehydrogenase complex E1 alpha subunit	1.2.4.1	AT1G59900	7590338 19395411	5.37863	-0.0966786	1		0	0	n/a	n/a
			E1β	MAB1	pyruvate dehydrogenase (acetyl-transferring) activity	1.2.4.1	AT5G50850	8061040	5.15002	0.577179	7.52768e-05		0	0	n/a	n/a
			E2	AT1G54220	Pyruvate dehydrogenase E2 subunit	2.3.1.12	AT1G54220	7890655 10419491 14764908	3.47075	0.926128	1		0	0	n/a	n/a
			E2	AT3G13930	Pyruvate dehydrogenase E2 subunit	2.3.1.12	AT3G13930	7890655 10419491 14764908	4.43741	0.772935	1		0	0	n/a	n/a
			E2	LTA3	Pyruvate dehydrogenase E2 subunit	2.3.1.12	AT3G52200	7890655 10419491 14764908	3.66372	0.64253	1		0	1	-6.26818	n/a
			E3	mtLPD1	E3 subunit, dihydrolipoamide dehydrogenase	1.8.1.4	AT1G48030	11598235	5.21581	0.586819	1		0	0	n/a	n/a
			E3	mtLPD2	E3 subunit, dihydrolipoamide dehydrogenase	1.8.1.4	AT3G17240	11598235	4.76977	-0.261947	1		0	0	n/a	n/a
PDH E1-a	plastid	pyruvate dehydrogenase complex	PDH E1-a	PDH-E1 ALPHA	E1-α component of Pyruvate Dehydrogenase Complex	1.2.4.1	AT1G01090	ARALIP info: Demeirleir, L., Lissens, W., Vamos, E., and Liebaers, I. (1992). Pyruvate-Dehydrogenase (Pdh) Deficiency Caused by a 21-Base Pair Insertion Mutation in the E1-Alpha Subunit. Human Genetics 88 , 649-652. http://www.ncbi.nlm.nih.gov/pubmed/1551669 Johnston, M.L., Luethy, M.H., Miernyk, J.A., and Randall, D.D. (1997). Cloning and molecular analyses of the Arabidopsis thaliana plastid py…	9.29907	0.980749	4.44089e-15	12	9	1	3.54838	15.65
PDH E1-ß	plastid	pyruvate dehydrogenase complex	PDH E1-ß	PDH-E1 BETA	E1- ß component of Pyruvate Dehydrogenase Complex	1.2.4.1	AT1G30120	ARALIP info: Brown, R.M., Head, R.A., Boubriak, II, Leonard, J.V., Thomas, N.H., and Brown, G.K. (2004). Mutations in the gene for the E1 beta subunit: a novel cause of pyruvate dehydrogenase deficiency. Human Genetics 115 , 123-127. http://www.ncbi.nlm.nih.gov/pubmed/15138885 Johnston, M.L., Luethy, M.H., Miernyk, J.A., and Randall, D.D. (1997). Cloning and molecular analyses of the Arabidopsis …	8.62253	0.974893	5.31247e-11	11	11	2	17.4421	2.2611
				AT2G34590	E1- ß component of Pyruvate Dehydrogenase Complex	1.2.4.1	AT2G34590	ARALIP info: Brown, R.M., Head, R.A., Boubriak, II, Leonard, J.V., Thomas, N.H., and Brown, G.K. (2004). Mutations in the gene for the E1 beta subunit: a novel cause of pyruvate dehydrogenase deficiency. Human Genetics 115 , 123-127. http://www.ncbi.nlm.nih.gov/pubmed/15138885 Johnston, M.L., Luethy, M.H., Miernyk, J.A., and Randall, D.D. (1997). Cloning and molecular analyses of the Arabidopsis …	7.86247	0.958977	0.00178488	11	7	2	16.8664	no binding
PEPC	cytosol	tricarboxylic acid cycle	PECP2	PPC2	phosphoenolpyruvate carboxylase	4.1.1.31	AT2G42600	21524275 25588735 27306451	5.83836	0.935844	0.00895226	12	9	1	2.09184	no binding
	cytosol		PECP1	PPC1	phosphoenolpyruvate carboxylase	4.1.1.31	AT1G53310	21524275 25588735	4.8371	0.733277	1	12	0	0	n/a	n/a
	cytosol		PECP3	PPC3	phosphoenolpyruvate carboxylase	4.1.1.31	AT3G14940	21524275 25588735	2.70487	-0.0367825	1	12	0	0	n/a	n/a
	cytosol		PECP4	PPC4	phosphoenolpyruvate carboxylase	4.1.1.31	AT1G68750	21524275 25588735	n/a	0	0.407831	11	0	0	n/a	n/a
PEPCK	cytosol		PCK1	PCK1	phosphoenolpyruvate carboxykinase	4.1.1.49	AT4G37870	31548269 22007864 15367715 33315117	5.19587	-0.702815	1	12	0	0	n/a	n/a
	cytosol		PCK2	PCK2	phosphoenolpyruvate carboxykinase	4.1.1.49	AT5G65690	31548269	n/a	0	1	12	0	0	n/a	n/a
PFK	cytosol	glycolysis	PFK6	PFK6	phosphofructokinase	2.7.1.11	AT4G32840	17485088	3.03797	0.721513	1	12	0	0	n/a	n/a
			PFK1	PFK1	phosphofructokinase	2.7.1.11	AT4G29220	17485088 17485088	2.17951	0.771354	1	12	0	0	n/a	n/a
			PFK3	PFK3	phosphofructokinase	2.7.1.11	AT4G26270	17485088	3.65878	-0.739921	0.0388037	12	0	1	-22.5418	n/a
			PFK7	PFK7	phosphofructokinase	2.7.1.11	AT5G56630	17485088	1.96101	0.200734	1	12	0	0	n/a	n/a
			PFK2	PFK2	phosphofructokinase	2.7.1.11	AT5G47810	17485088	4.87562	-0.791501	1	6	0	0	n/a	n/a
PFK	plastid	glycolysis	PFK4	PFK4	phosphofructokinase	2.7.1.11	AT5G61580	17485088	2.87971	0.595075	1	12	0	1	9.66388	n/a
			PFK5	PFK5	phosphofructokinase	2.7.1.11	AT2G22480	17485088	3.31034	0.83489	0.0572827	12	0	0	n/a	n/a
PFP-α	cytosol	glycolysis	PFP-α2	AT1G76550	Pyrophosphate dependent phospho-fructokinase	2.7.1.90	AT1G76550	19533038	7.16584	0.927689	0.276114	12	11	0	-0.346797	12.3
			PFP-α1	AT1G20950	Pyrophosphate dependent phospho-fructokinase	2.7.1.90	AT1G20950	19533038	4.99714	0.798736	0.275651	12	0	0	n/a	n/a
PFP-ß	cytosol		PFP-ß1	AT1G12000	Pyrophosphate dependent phospho-fructokinase	2.7.1.90	AT1G12000	19533038	7.41304	0.928195	3.71489e-10	11	11	2	11.4809	53.9305
PFP-ß	cytosol		PFP-ß2	MEE51	Pyrophosphate dependent phospho-fructokinase	2.7.1.90	AT4G04040	19533038	0.956057	0.00494172	1	11	0	0	n/a	n/a
PGD1-3	plastid and cytosol		PGD1	AT1G64190	6-phosphogluconate dehydrogenase	1.1.1.44	AT1G64190	12753973 11322889 26941195	6.06192	0.955297	2.16091e-10	11	10	3	9.1344	70.44
	cytosol		PGD2	AT3G02360	6-phosphogluconate dehydrogenase	1.1.1.44	AT3G02360	12753973 11322889	6.98299	0.914807	0.237761	12	0	0	n/a	n/a
	plastid and cytosol	oxidative pentose phosphate pathway	PGD3	AT5G41670	6-phosphogluconate dehydrogenase	1.1.1.44	AT5G41670	12753973 11322889 26941195	6.12963	0.914923	4.94596e-10	10	8	1	7.97645	9.78
PGI	plastid		PGI1	PGI1	phosphoglucose isomerase	5.3.1.9	AT4G24620	30099384	6.76416	0.937978	3.70875e-05	12	11	2	19.6985	2.88659
PGI	cytosol		PGI	AT5G42740	phosphoglucose isomerase	5.3.1.9	AT5G42740	25104722	5.9664	0.966003	1	9	0	1	-12.6983	n/a
PGK	cytosol		PGK3	PGK	Phosphoglycerokinase	2.7.2.3	AT1G79550	28951489	8.08078	0.796042	2.6514e-05	12	8	1	-17.7495	no binding
PGK	plastid		PGK1	PGK1	Phosphoglycerokinase	2.7.2.3	AT3G12780	28951489	8.24665	0.818963	0.00899347	11	6	1	-7.03241	n/a
			PGK2	AT1G56190	Phosphoglycerokinase	2.7.2.3	AT1G56190	28951489	6.8786	0.930373	0.0322704	8	2	1	-22.1035	n/a
PGL	cytosol	oxidative pentose phosphate pathway	PGL1	PGL1	6-phosphogluconolactonase	3.1.1.31	AT1G13700	12753973 19457984	0.15056	-0.87707	1	12	0	0	n/a	n/a
			PGL2	PGL2	6-phosphogluconolactonase		AT3G49360	12753973 19457984	2.67807	0.655361	1	10	0	0	n/a	n/a
			PGL4	PGL4	6-phosphogluconolactonase		AT5G24410	12753973 19457984	0.0703893	0.477447	1	4	0	0	n/a	n/a
			PGL5	PGL5	6-phosphogluconolactonase		AT5G24420	12753973 19457984	n/a	0	0.227708	4	0	0	n/a	n/a
PGL3	plastid		PGL3	EMB2024	6-phosphogluconolactonase	3.1.1.31	AT5G24400	24008768	6.44045	0.935126	1	12	0	0	n/a	n/a
PGLCT		membrane transport	PGLCT	PGLCT	plastidic glucose translocator		AT5G16150		7.77312	0.821825	2.16091e-10	12	12	3	12.1888	23.9155
PGLM	plastid	glycolysis	dPGAM	PGM	phosphoglyceromutase	5.4.2.11	AT1G78050	20002588	6.15933	0.969091	4.60544e-09	12	12	2	21.1983	6.72905
			dPGAM	AT1G22170	phosphoglyceromutase		AT1G22170	20002588	7.9357	0.995663	7.13443e-06	12	8	1	19.0279	1.91249
PGLM	cytosol	glycolysis	iPGAM1	iPGAM1	phosphoglyceromutase	5.4.2.12	AT1G09780	21813794	2.02148	0.656325	1	12	0	0	n/a	n/a
			iPGAM2	iPGAM2	phosphoglyceromutase		AT3G08590	21813794	7.47657	0.939052	1	12	0	0	n/a	n/a
				AT3G50520	phosphoglyceromutase		AT3G50520	20002588	3.87447	0.844476	1	12	0	0	n/a	n/a
				AT5G04120	phosphoglyceromutase		AT5G04120	20002588	n/a	0	1	11	0	1	-13.9273	n/a
PGM	cytosol	glycolysis	PGM3	PGM3	phosphoglucomutase	5.4.2.2	AT1G23190	20959421	5.40406	0.944524	0.0750476	12	0	0	n/a	n/a
			PGM2	PGM2	phosphoglucomutase		AT1G70730	20959421	5.5061	0.850737	0.381858	11	0	0	n/a	n/a
PGM	plastid	glycolysis	PGM1	PGM	phosphoglucomutase	5.4.2.2	AT5G51820	19776162	5.3345	0.98405	1	11	0	0	n/a	n/a
PII	plastid	fatty acid synthesis/acetyl-CoA carboxylase complex	PII	GLB1	regulatory subunit of acetyl-CoA carboxylase		AT4G01900	20018655	9.16957	0.981316	2.16091e-10	12	12	4	13.2124	9.59
PK	plastid	glycolysis	PKp1; Pkp-α	PKP-ALPHA	pyruvate kinase	2.7.1.40	AT3G22960	17557808 17892448	8.5682	0.969536	9.07052e-14	12	11	1	18.3033	0.56
			PKp2; PKp-β1	PKP-BETA1	pyruvate kinase		AT5G52920	17557808 17892448	9.36738	0.954744	1.29999e-11	12	12	2	15.7469	2.46688
			PKp3; PKp-β2	PKp3	pyruvate kinase		AT1G32440	17557808 17892448	3.61353	0.942459	0.00043598	12	0	0	n/a	n/a
PK	cytosol	glycolysis	cPK4	AT2G36580	pyruvate kinase	2.7.1.40	AT2G36580	32168758	4.79909	0.720692	0.421682	12	0	0	n/a	n/a
			cPK5	AT3G52990	pyruvate kinase		AT3G52990	32168758	6.05115	0.916503	1	12	0	0	n/a	n/a
				AT3G04050	pyruvate kinase		AT3G04050	32168758	0.0931094	-0.969821	1	12	0	0	n/a	n/a
				AT3G25960	pyruvate kinase		AT3G25960	32168758	n/a	0	0.00261154	3	0	0	n/a	n/a
				AT3G55650	pyruvate kinase		AT3G55650	32168758	n/a	0	1	3	0	0	n/a	n/a
				AT3G55810	pyruvate kinase		AT3G55810	32168758	n/a	0	1	6	0	0	n/a	n/a
				AT4G26390	pyruvate kinase		AT4G26390	32168758	0.222392	0.755019	1	8	0	0	n/a	n/a
			cPK2	AT5G56350	pyruvate kinase		AT5G56350	32168758	3.5737	0.869983	1	11	0	0	n/a	n/a
			cPK1	AT5G08570	pyruvate kinase		AT5G08570	32168758	5.62264	0.871395	1	12	0	0	n/a	n/a
			cPK3	AT5G63680	pyruvate kinase		AT5G63680	32168758	3.59892	0.892603	0.000446763	12	0	0	n/a	n/a
PLA	cytosol	TAG synthesis	PLA	PLA2-BETA	Phospholipase A2	3.1.1.4	AT2G19690	ARALIP info: Lee, H.Y., Bahn, S.C., Kang, Y.M., Lee, K.H., Kim, H.J., Noh, E.K., Palta, J.P., Shin, J.S., and Ryu, S.B. (2003). Secretory low molecular weight phospholipase A(2) plays important roles in cell elongation and shoot gravitropism in Arabidopsis. Plant Cell 15 ,1990-2002. http://www.ncbi.nlm.nih.gov/pubmed/12953106	0.762703	0.642875	0.0136749	11	0	0	n/a	n/a
	cytosol		PLA	AT3G18860	Phospholipase A2	3.1.1.4	AT3G18860		4.1557	0.5916	1	12	0	0	n/a	n/a
	cytosol		PLA	AT4G19860	Phospholipase A2,Phospholipid : Acyl acceptor Acyltransferase	3.1.1.4	AT4G19860	ARALIP info: Chen, G., Greer, M.S., Lager, I., Yilmaz, J.L., Mietkiewska, E., Carlsson, A.S., Stymne, S., Weselake, R.J. (2012). Identification and characterization of an LCAT-like Arabidopsis thaliana gene encoding a novel phospholipase A. FEBS Lett 586 , 373-377. http://www.ncbi.nlm.nih.gov/pubmed/22245677	6.41656	-0.186915	1	12	2	1	-11.8422	n/a
	cytosol		PLA	AT4G29070	Phospholipase A2	3.1.1.4	AT4G29070	ARALIP info: Kim, H.J., Ok, S.H., Bahn, S.C., Jang, J., Oh, S.A., Park, S.K., Twell, D., Ryu, S.B., and Shin, J.S. (2011). Endoplasmic reticulum- and Golgi-localized phospholipase A2 plays critical roles in Arabidopsis pollen development and germination.. Plant cell 23 ,94-110. http://www.ncbi.nlm.nih.gov/pubmed/21278126	6.76124	0.581353	1	12	0	0	n/a	n/a
	cytosol		PLA	PLA2-GAMMA	Phospholipase A2	3.1.1.4	AT4G29460		0.0238467	0.359344	1	10	0	0	n/a	n/a
	cytosol		PLA	PLA2-DELTA	Phospholipase A2	3.1.1.4	AT4G29470		0.106572	0.529552	1	3	0	0	n/a	n/a
PP	cytosol	TAG synthesis	PP	LPP2	lipid phosphate phosphatase 2 (LPP2)	3.1.3.4	AT1G15080	ARALIP info: Pierrugues, O., Brutesco, C., Oshiro, J., Gouy, M., Deveaux, Y., Carman, G.M., Thuriaux, P., and Kazmaier, M. (2001). Lipid phosphate phosphatases in Arabidopsis?Regulation of the AtLPP1 gene in response to stress. J. Biol. Chem. 276 , 20300-20308. http://www.ncbi.nlm.nih.gov/pubmed/11278556Katagiri, T., Ishiyama, K., Kato, T., Tabata, S., Kobayashi, M., and Shinozaki, K. (2005). An …	2.96409	0.874235	0.276114	11	0	0	n/a	n/a
	cytosol		PP	PAP1	phosphatidic acid phosphatase 1 (PAP1)	3.1.3.4	AT2G01180	ARALIP info: Pierrugues, O., Brutesco, C., Oshiro, J., Gouy, M., Deveaux, Y., Carman, G.M., Thuriaux, P., and Kazmaier, M. (2001). Lipid phosphate phosphatases in Arabidopsis?Regulation of the AtLPP1 gene in response to stress. J. Biol. Chem. 276 , 20300-20308. http://www.ncbi.nlm.nih.gov/pubmed/11278556Franca, M.G.C., Matos, A.R., D'Arcy-Lameta, A., Passaquet, C., Lichtle, C., Zuily-Fodil, Y., a…	2.45943	0.872126	1	12	0	0	n/a	n/a
	cytosol		PP	LPP3	lipid phosphate phosphatase 3 (LPP3)	3.1.3.4	AT3G02600	ARALIP info: Pierrugues, O., Brutesco, C., Oshiro, J., Gouy, M., Deveaux, Y., Carman, G.M., Thuriaux, P., and Kazmaier, M. (2001). Lipid phosphate phosphatases in Arabidopsis?Regulation of the AtLPP1 gene in response to stress. J. Biol. Chem. 276 , 20300-20308. http://www.ncbi.nlm.nih.gov/pubmed/11278556Katagiri, T., Ishiyama, K., Kato, T., Tabata, S., Kobayashi, M., and Shinozaki, K. (2005). An …	4.98717	-0.528522	0.562604	12	0	0	n/a	n/a
	cytosol		PP	PAH1	Lipin family protein (PAH1)	3.1.3.4	AT3G09560	ARALIP info: Han, G.S., Wu, W.I., and Carman, G.M. (2006). The Saccharomyces cerevisiae lipin homolog is a Mg2+-dependent phosphatidate phosphatase enzyme. J. Biol. Chem. 281 , 9210-9218. http://www.ncbi.nlm.nih.gov/pubmed/16467296Nakamura, Y., Koizumi, R., Shui, G., Shimojima, M., Wenk, M.R., Ito, T., and Ohta, H. (2009). Arabidopsis lipins mediate eukaryotic pathway of lipid metabolism and cope…	4.87086	0.743846	0.0957584	12	2	1	7.01682	n/a
	cytosol		PP	LPP4	Phosphatidic acid phosphatase (PAP2) family protein (LPP4)	3.1.3.4	AT3G18220	ARALIP info: Katagiri, T., Ishiyama, K., Kato, T., Tabata, S., Kobayashi, M., and Shinozaki, K. (2005). An important role of phosphatidic acid in ABA signaling during germination in Arabidopsis thaliana. Plant J. 43 , 107-117. http://www.ncbi.nlm.nih.gov/pubmed/15960620	0.0379679	0.495749	0.194827	12	0	0	n/a	n/a
	cytosol		PP	LPPepsilon1	Phosphatidic acid phosphatase (PAP2) family protein (LPPepsilon1)	3.1.3.4	AT3G50920	ARALIP info: Nakamura, Y., Tsuchiya, M., and Ohta, H. (2007). Plastidic phosphatidic acid phosphatases identified in a distinct subfamily of lipid phosphate phosphatases with prokaryotic origin. J. Biol. Chem. 282 , 29013-29021. http://www.ncbi.nlm.nih.gov/pubmed/17652095	3.19061	0.570061	0.237761	12	2	1	10.3579	n/a
	cytosol		PP	SPP1	Phosphatidic acid phosphatase (PAP2) family protein (SPP1)	3.1.3.4|2.7.1.91	AT3G58490	ARALIP info: Marion, J., Bach, L., Bellec, Y., Meyer, C., Gissot, L., and Faure, J.D. (2008). Systematic analysis of protein subcellular localization and interaction using high-throughput transient transformation of Arabidopsis seedlings. Plant Journal 56 , 169-179. http://doi.wiley.com/10.1111/j.1365-313X.2008.03596.xTsegaye, Y., Richardson, C.G., Bravo, J.E., Mulcahy, B.J., Lynch, D.V., Markham…	3.30012	0.891426	1	12	0	0	n/a	n/a
	cytosol		PP	LPPbeta	Phosphatidic acid phosphatase (PAP2) family protein (LPPbeta)	3.1.3.4	AT4G22550	ARALIP info: Nakamura, Y., Tsuchiya, M., and Ohta, H. (2007). Plastidic phosphatidic acid phosphatases identified in a distinct subfamily of lipid phosphate phosphatases with prokaryotic origin. J. Biol. Chem. 282 , 29013-29021. http://www.ncbi.nlm.nih.gov/pubmed/17652095	2.78031	0.727909	0.32307	11	0	1	-2.38029	n/a
	cytosol		PP	LPPgamma	Phosphatidic acid phosphatase (PAP2) family protein (LPPgamma)	3.1.3.4|2.7.1.91	AT5G03080	ARALIP info: Tsegaye, Y., Richardson, C.G., Bravo, J.E., Mulcahy, B.J., Lynch, D.V., Markham, J.E., Jaworski, J.G., Chen, M., Cahoon, E.B., and Dunn, T.M. (2007). Arabidopsis mutants lacking long chain base phosphate lyase are fumonisin-sensitive and accumulate trihydroxy-18:1 long chain base phosphate. J. Biol. Chem. 282 , 28195-28206. http://dx.doi.org/10.1074/jbc.M705074200Nakamura, Y., Tsuchi…	4.64424	0.4101	0.234387	12	3	2	6.17478	n/a
	cytosol		PP	PAH2	phosphatidic acid phosphohydrolase 2 (PAH2)	3.1.3.4	AT5G42870	ARALIP info: Han, G.S., Wu, W.I., and Carman, G.M. (2006). The Saccharomyces cerevisiae lipin homolog is a Mg2+-dependent phosphatidate phosphatase enzyme. J. Biol. Chem. 281 , 9210-9218. http://www.ncbi.nlm.nih.gov/pubmed/16467296Nakamura, Y., Koizumi, R., Shui, G., Shimojima, M., Wenk, M.R., Ito, T., and Ohta, H. (2009). Arabidopsis lipins mediate eukaryotic pathway of lipid metabolism and cope…	2.42134	-0.990439	1	11	2	1	7.78514	n/a
	cytosol		PP	LPPepsilon2	Phosphatidic acid phosphatase (PAP2) family protein (LPPepsilon2)	3.1.3.4	AT5G66450	ARALIP info: Nakamura, Y., Tsuchiya, M., and Ohta, H. (2007). Plastidic phosphatidic acid phosphatases identified in a distinct subfamily of lipid phosphate phosphatases with prokaryotic origin. J. Biol. Chem. 282 , 29013-29021. http://www.ncbi.nlm.nih.gov/pubmed/17652095	3.29523	0.648884	1	12	0	0	n/a	n/a
PPDK	cytosol	glycolysis	PPDK	PPDK	pyruvate orthophosphate dikinase	2.7.9.1	AT4G15530	16915520 20202167	4.67186	-0.648687	1	12	0	0	n/a	n/a
PPT	plastid envelope	glycolysis	PPT1	CUE1	phosphoenolpyruvate/phosphate antiport		AT5G33320	20002588 20798327	8.18079	0.930688	2.64203e-06	7	6	2	11.5984	6.60013
			PPT2	PPT2	phosphoenolpyruvate/phosphate antiport		AT3G01550	20002588 20798327	n/a	0	0.437913	10	0	1	-0.18707	n/a
PRK	plastid	reductive pentose-phosphate cycle; RubisCO shunt	PRK	PRK	phosphoribulokinase	2.7.1.19	AT1G32060	32102842	8.18454	0.948382	1	12	0	0	n/a	n/a
RPE	cytosol	pentose-phosphate pathway	RPE	AT1G63290	ribulose-5-phosphate-3-epimerase	5.1.3.1	AT1G63290	8616224 9733539	5.47606	0.823776	0.158066	11	0	0	n/a	n/a
				AT3G01850	ribulose-5-phosphate-3-epimerase		AT3G01850	8616224 9733539	3.98368	-0.93334	1	5	0	0	n/a	n/a
RPE	plastid	pentose-phosphate pathway	RPE	RPE	ribulose-5-phosphate-3-epimerase	5.1.3.1	AT5G61410	8616224 9733539	7.78278	0.670765	0.0284147	12	5	1	0.407383	n/a
RPI	cytosol	pentose-phosphate pathway	RPI	RSW10	ribose-5-phosphate isomerase	5.3.1.6	AT1G71100	17059404	1.71516	0.574786	1	12	0	0	n/a	n/a
			RPI2	RPI2	ribose-5-phosphate isomerase		AT2G01290	17059404 19744161	3.41323	0.724351	1	12	0	0	n/a	n/a
RPI	plastid	pentose-phosphate pathway	RPI	AT5G44520	ribose-5-phosphate isomerase	5.3.1.6	AT5G44520	17059404	2.97575	0.605126	1	12	0	0	n/a	n/a
			EMB3119	EMB3119	ribose-5-phosphate isomerase		AT3G04790	17059404	5.98831	0.783178	1	12	0	1	7.37435	n/a
RubisC	plastid	reductive pentose-phosphate cycle; RubisCO shunt	RBCS1A	RBCS1A	ribulose bisphosphate carboxylase	4.1.1.39	AT1G67090	24272625 22223809	11.4381	0.958772	0.0572827	12	3	1	1.00227	n/a
			RBCS3B	RBCS3B	ribulose bisphosphate carboxylase		AT5G38410	24272625 22223809	2.31228	0.599567	1	10	0	0	n/a	n/a
			RBCS2B	RBCS2B	ribulose bisphosphate carboxylase		AT5G38420	24272625	n/a	0.512063	1	4	0	0	n/a	n/a
			RBCS1B	RBCS1B	ribulose bisphosphate carboxylase		AT5G38430	24272625	1.20789	0.628956	1	4	0	0	n/a	n/a
			RBCL	RBCL	ribulose bisphosphate carboxylase		ATCG00490		n/a	0	0.269104	2	0	0	n/a	n/a
			AT2G07732	AT2G07732	ribulose bisphosphate carboxylase		AT2G07732		n/a	0	0.530522	3	0	0	n/a	n/a
SAD1-6	plastid	fatty acid synthesis	SAD1	AT5G16240	Stearoyl-ACP desaturase	1.14.19.2	AT5G16240	17072561	7.93528	0.960572	0.391659	4	0	0	n/a	n/a
	plastid		SAD2	AT3G02610	Stearoyl-ACP desaturase	1.14.19.2	AT3G02610	27462083	0.411426	-0.16866	0.00178488	10	0	0	n/a	n/a
	plastid		SAD3	AT5G16230	Stearoyl-ACP desaturase	1.14.19.2	AT5G16230	27462083	2.75061	0.266638	0.201728	12	0	0	n/a	n/a
	plastid		SAD4	AT3G02620	Stearoyl-ACP desaturase	1.14.19.2	AT3G02620	17072561	1.03328	-0.98661	0.484961	3	0	0	n/a	n/a
	plastid		SAD5	AT3G02630	Stearoyl-ACP desaturase	1.14.19.2	AT3G02630	17072561	8.9022	0.992802	0.00015229	4	4	1	8.89609	12.196
	plastid		SAD6	FTM1	Stearoyl-ACP desaturase	1.14.19.2	AT1G43800	24368335	6.18507	0.906473	0.0459244	9	0	0	n/a	n/a
SPP	cytosol	sucrose biosynthesis	SPP	SPP2	sucrose-6-phosphate phosphohydrolase	3.1.3.24	AT3G52340	12559580	5.02842	-0.772811	1.08584e-05	12	8	2	9.08374	n/a
			AT3G54270	AT3G54270	sucrose-6-phosphate phosphohydrolase		AT3G54270	12559580	3.9607	0.957225	1	11	0	0	n/a	n/a
			AT2G35840	AT2G35840	sucrose-6-phosphate phosphohydrolase		AT2G35840	12559580	5.38486	0.959804	0.237761	12	0	0	n/a	n/a
			SPP1	SPP1	sucrose-6-phosphate phosphohydrolase		AT1G51420	12559580	n/a	0	1	12	0	0	n/a	n/a
SPS	cytosol	sucrose biosynthesis	AtSPSA1	SPS1F	sucrose phosphate synthase	2.4.1.14	AT5G20280	11847558 24994761	3.39094	-0.684643	0.319355	11	0	0	n/a	n/a
			AtSPSA2	SPS2F	sucrose phosphate synthase		AT5G11110	11847558 24994761	0.610385	0.122989	1	12	0	1	-9.1799	n/a
			AtSPSB	SPS3F	sucrose phosphate synthase		AT1G04920	11847558 24994761	3.80185	-0.382202	1	10	0	0	n/a	n/a
			AtSPSC	ATSPS4F	sucrose phosphate synthase		AT4G10120	11847558 24994761	0.298658	-0.212407	1	11	0	0	n/a	n/a
SUS	cytosol	sucrose metabolism	SUS1	SUS1	sucrose synthase	2.4.1.13	AT5G20830	17257168 22184213	0.137504	0.626105	0.0352734	12	0	0	n/a	n/a
			SUS2	SUS2	sucrose synthase		AT5G49190	17257168 22184213 18701523 22228409	9.57362	0.745106	2.6514e-05	12	9	2	8.23814	12.5506
			SUS3	SUS3	sucrose synthase		AT4G02280	17257168 22184213	4.02827	-0.818218	1	12	0	0	n/a	n/a
			SUS4	SUS4	sucrose synthase		AT3G43190	17257168 22184213	n/a	0	1	8	0	0	n/a	n/a
			SUS5	SUS5	sucrose synthase		AT5G37180	17257168 22184213	n/a	0	1	10	0	0	n/a	n/a
			SUS6	SUS6	sucrose synthase		AT1G73370	17257168 22184213	0.863938	0.693593	1	12	0	0	n/a	n/a
TA	plastid	pentose phosphate pathway	TA1	AT1G12230	transaldolase	2.2.1.2	AT1G12230	15960612 15960612 11842155 12753973	8.35906	0.983318	1	12	0	0	n/a	n/a
			TA2; GSM2	TRA2	transaldolase		AT5G13420	15960612 35137215 32564178 11842155 12753973	8.47325	0.921055	0.145744	12	11	0	3.23785	104.2
TKL	plastid	pentose phosphate pathway	TKL1	AT3G60750	transketolase	2.2.1.1	AT3G60750	11842155 12753973 24328790	8.09631	0.926566	2.96809e-11	12	12	1	16.9633	0.95
			TKL2	AT2G45290	transketolase		AT2G45290	11842155 12753973 24328790	5.24666	-0.775526	0.183521	9	2	2	-12.3176	n/a
TPI	cytosol	glycolysis	TPI	TPI	Triose phosphate isomerase	5.3.1.1	AT3G55440	20097871	8.87165	0.93054	1.46437e-09	12	11	2	6.57316	76.21
TPI	plastid	glycolysis	TPI	TIM	Triose phosphate isomerase	5.3.1.1	AT2G21170	20097871	7.0621	0.83415	1	11	3	1	-3.73914	n/a
TPT	plastid envelope	membrane transport	TPT	APE2	triosephosphate/phosphate antiport		AT5G46110	12472685 12167329	7.52288	0.9167	0.517345	12	0	0	n/a	n/a
UGP	cytosol	sucrose biosynthesis	UGP2	UGP2	UDP-glucose pyrophosphorylase	2.7.7.9	AT5G17310	20435647	7.14503	-0.252871	1	11	0	0	n/a	n/a
			UGP1	UGP1	UDP-glucose pyrophosphorylase		AT3G03250	20435647	5.45319	0.919141	1	12	0	0	n/a	n/a
XPT	plastid envelope	membrane transport	XPT	AT5G17630	xylulose 5-phosphate/phosphate antiport		AT5G17630	20038549	3.39278	0.627012	0.227708	12	0	0	n/a	n/a
α-CT	plastid	fatty acid synthesis/acetyl-CoA carboxylase complex	α-CT	CAC3	acetyl Co-enzyme a carboxylase carboxyltransferase alpha subunit	6.4.1.2	AT2G38040	18552233 10859180	8	0.944866	1.29999e-11	12	12	1	10.7885	70.19
β-CT	plastid	fatty acid synthesis/acetyl-CoA carboxylase complex	β-CT	ACCD	acetyl Co-enzyme a carboxylase carboxyltransferase beta subunit	6.4.1.2	ATCG00500	18552233 10859180	n/a	0	1	2	0	0	n/a	n/a

## Sheet: Table 4
Supplementary Table 4: Analysis of binding affinity of DNA fragments to AtWRI1 by Microscale Thermophoresis (MST). Dissociation constants (Kd) were measured in triplicate for values reported in tables in the main text. Selection of DNA targets for in-vitro assay included 95 genes for which the AW-box has been found to be enriched in the upstream regions of across orthologs, most of them (60) are …
DNA fragment analyzed	Gene name (abbreviaiton)	species	gene	genomic position of synthesized oligonucleotide	strand	seuence of oligonucleotide synthesized	14 bp aw-box (or aw-like)	position within synthesized oligo (forward strand)	posiiton upstream ATG start codon	orientation upstream ATG start codon	Kd [nM], average	Kd [nM], standard deviation	Correlation to WRI1 expression during seed development (Pearson)	comment	orientation gene on chromosome	18 bp AW	PWM score
1	Plastidic pyruvate kinase β1 subunit (PKp-ß1)	Arabidopsis thaliana	AT5G52920	Chr5:21463553..21463580	forward (5'->3')	TCTCCGCCTTCGTAAGTTCCGCCGAAAA	CTTCGTAAGTTCCG	8	-120	f	2.46688	1.42212	0.95225		+	GCCTTCGTAAGTTCCGCC	15.7469
					reverse (5'->3')	TTTTCGGCGGAACTTACGAAGGCGGAGA
2	Ketoacyl-ACP Synthase III (KASIII)	Arabidopsis thaliana	AT1G62640	Chr1:23192292..23192320	forward (5'->3')	TCTTCGCTTCGGTACTTCCGAAGATTTCA	CTTCGGTACTTCCG	7	-204	f	45.2568	3.76061	0.926799		+	CGCTTCGGTACTTCCGAA	5.62302
			AT1G62640	Chr1:23192292..23192320	reverse (5'->3')	TGAAATCTTCGGAAGTACCGAAGCGAAGA	CTTCGGAAGTACCG	10	-201	r	45.2568	3.76061	0.926799		+	ATCTTCGGAAGTACCGAA	17.1038
3	Carboxyltransferase α-subunit (CT- α)	Arabidopsis thaliana	AT2G38040	Chr2:15917238..15917265	forward (5'->3')	AAAACGACGATCTCTTCGATGCTTTCTC	CATCGAAGAGATCG	8	-367	r	70.1906	9.41641	0.882424		+	AGCATCGAAGAGATCGTC	10.7885
					reverse (5'->3')	GAGAAAGCATCGAAGAGATCGTCGTTTT
4	Plastidic pyruvate kinase α subunit (PKp-α)	Arabidopsis thaliana	AT3G22960	Chr3:8139266..8139294	forward (5'->3')	TCTCACACTTCGATATCTCCGCCTTCATT	CTTCGATATCTCCG	8	-96	f	0.56	0.28	0.949321		+	CACTTCGATATCTCCGCC	18.3033
					reverse (5'->3')	AATGAAGGCGGAGATATCGAAGTGTGAGA
5	Chloroplast enolase (ENO1)	Arabidopsis thaliana	AT1G74030	Chr1:c27842041..27842013	forward (5'->3')	TTGACTCCTTAGTTTTCATCGCCTCCGCC	CTTAGTTTTCATCG	8	-133	f	10.3058	6.67989	0.898698		-	TCCTTAGTTTTCATCGCC	19.742
					reverse (5'->3')	GGCGGAGGCGATGAAAACTAAGGAGTCAA
6	Enolase (LOS2)	Arabidopsis thaliana	AT2G36530	Chr2:c15323837..15323809	forward (5'->3')	CTAAAACCCTCGAACACATCGCCTTTATC	CCTCGAACACATCG	8	-44	f	13.3753	3.65868	0.663892		-	ACCCTCGAACACATCGCC	18.6188
					reverse (5'->3')	GATAAAGGCGATGTGTTCGAGGGTTTTAG
7	Pyrophosphate dependent phospho-fructokinase, ß-subunit (PFP-ß)	Arabidopsis thaliana	AT1G12000	Chr1:c4053852..4053824	forward (5'->3')	CCCAATGCGGAGACCTCGAAGTGAACTCC	CTTCGAGGTCTCCG	8	-118	r	53.9305	11.9984	0.771085		-	CACTTCGAGGTCTCCGCA	11.3821
					reverse (5'->3')	GGAGTTCACTTCGAGGTCTCCGCATTGGG
8	Sucrose synthase 2 (SUS2)	Arabidopsis thaliana	AT5G49190	Chr5:c19947452..19947423	forward (5'->3')	ACTACGGGCGATACGCTCTAAGTGAGGATT	CTTAGAGCGTATCG	9	-255	r	12.5506	11.5152	0.825662		-	CACTTAGAGCGTATCGCC	8.23814
					reverse (5'->3')	AATCCTCACTTAGAGCGTATCGCCCGTAGT
9	Acyl Carrier Protein 5 (ACP5)	Arabidopsis thaliana	AT5G27200	Chr5:9571139..9571168	forward (5'->3')	TTCACGCTCCTTGAACAATCCGCCATCTCT	CCTTGAACAATCCG	9	-38	f	4.9957	n/a	0.915837		+	CTCCTTGAACAATCCGCC	10.6645
					reverse (5'->3')	AGAGATGGCGGATTGTTCAAGGAGCGTGAA
10	Biotin Carboxyl Carrier Protein 2, component of Heteromeric ACCase (BCCP2)	Arabidopsis thaliana	AT5G15530	Chr5:5038812..5038840	forward (5'->3')	TGGGTTTCTTCGTAAGCATCGAAATCAGA	CTTCGTAAGCATCG	8	-136	f	6.97724	3.46231	0.928884		+	TTCTTCGTAAGCATCGAA	20.0425
					reverse (5'->3')	TCTGATTTCGATGCTTACGAAGAAACCCA
11	Ketoacyl-ACP Synthase I (KASI)	Arabidopsis thaliana	AT5G46290	Chr5:c18776797..18776770	forward (5'->3')	AAAAATTTCCTCGAATAATTCGCTGTTT	CCTCGAATAATTCG	9	-160	f	51.0835	21.2352	0.920325		-	TTCCTCGAATAATTCGCT	14.3608
					reverse (5'->3')	AAACAGCGAATTATTCGAGGAAATTTTT
12	Plastidic pyruvate kinase β1 subunit (PKp-ß1)	Arabidopsis thaliana	AT5G52920	Chr5:c21463552..21463525	forward (5'->3')	AGAAGTGCTTAGTTCGTATCGAAGAAGC	CTTAGTTCGTATCG	8	-148	r	12.2159	6.84756	0.95225		+	TGCTTAGTTCGTATCGAA	11.9081
					reverse (5'->3')	GCTTCTTCGATACGAACTAAGCACTTCT
13	Dihydrolipoamide Dehydrogenase, E3 component of Pyruvate Dehydrogenase Complex (LPD1)	Arabidopsis thaliana	AT3G16950	Chr3:c5790502..5790475	forward (5'->3')	AAGCGGGCTTTGAAAACTCCGCCTCCGT	CTTTGAAAACTCCG	8	-112	f	0.055982	n/a	0.978139		-	GGCTTTGAAAACTCCGCC	13.8131
					reverse (5'->3')	ACGGAGGCGGAGTTTTCAAAGCCCGCTT
14	Malonyl-CoA : ACP Malonyltransferase (MCMT)	Arabidopsis thaliana	AT2G30200	Chr2:c12885546..12885519	forward (5'->3')	CCATCATCTTCGTTAACTCCGCTAAAGC	CTTCGTTAACTCCG	8	-57	f	2.378	n/a	0.860385		-	ATCTTCGTTAACTCCGCT	15.3796
					reverse (5'->3')	GCTTTAGCGGAGTTAACGAAGATGATGG
15	Hydroxyacyl-ACP Dehydratase (HAD)	Arabidopsis thaliana	AT5G10160	Chr5:3185765..3185792	forward (5'->3')	CTCCTCCCTTCGAATTCTCCGTCTCTTT	CTTCGAATTCTCCG	8	-47	f	20.007	n/a	0.848242		+	CCCTTCGAATTCTCCGTC	16.7231
					reverse (5'->3')	AAAGAGACGGAGAATTCGAAGGGAGGAG
16	E1-α component of Pyruvate Dehydrogenase Complex (PDH E1-α)	Arabidopsis thaliana	AT1G01090	Chr1:c49393..49366	forward (5'->3')	AAAAAAACATTGGTGTTAACGAAGAAGG	CATTGGTGTTAACG	8	-220	f	15.65	n/a	0.896956		-	AACATTGGTGTTAACGAA	-1.02773
					reverse (5'->3')	CCTTCTTCGTTAACACCAATGTTTTTTT
17	E1-ß component of Pyruvate Dehydrogenase Complex (PDH E1-ß)	Arabidopsis thaliana	AT1G30120	Chr1:c10586605..10586578	forward (5'->3')	TTTAATTCTTCGATTTCTCCGCTTGTCA	CTTCGATTTCTCCG	8	-121	f	2.2611	n/a	0.864109		-	TTCTTCGATTTCTCCGCT	17.4421
					reverse (5'->3')	TGACAAGCGGAGAAATCGAAGAATTAAA
18	Dihydrolipoamide Acetyltransferase, E2 component of Pyruvate Dehydrogenase Complex (LTA1)	Arabidopsis thaliana	AT1G34430	Chr1:12590156..12590183	forward (5'->3')	AGAAGCTCCTCGGAATTATCGAAGAGCA	CCTCGGAATTATCG	8	-92	r	0.25904	n/a	0.850001		-	CTCCTCGGAATTATCGAA	21.0511
			AT1G34430	Chr1:12590156..12590183	reverse (5'->3')	TGCTCTTCGATAATTCCGAGGAGCTTCT	CTTCGATAATTCCG	11	-89	f	0.25904	n/a	0.850001		-	CTCTTCGATAATTCCGAG	12.6453
19	Biotin Carboxylase of Heteromeric ACCase (BC)	Arabidopsis thaliana	AT5G35360	Chr5:c13584252..13584225	forward (5'->3')	AGGGAAACCTCGTGATTATCGAAACAGA	CCTCGTGATTATCG	8	-68	r	0.137652	0.161288	0.938254		+	AACCTCGTGATTATCGAA	16.3496
					reverse (5'->3')	TCTGTTTCGATAATCACGAGGTTTCCCT
20	Acyl-ACP Thioesterase A (FATA)	Arabidopsis thaliana	AT3G25110	Chr3:c9148398..9148371	forward (5'->3')	TTCTTCACCTCGGACCCATCGGAGAGAA	CCTCGGACCCATCG	8	-118	f	2.1822	n/a	0.968639		-	CACCTCGGACCCATCGGA	-3.69081
					reverse (5'->3')	TTCTCTCCGATGGGTCCGAGGTGAAGAA
21	Ketoacyl-ACP Reductase (KAR)	Arabidopsis thaliana	AT1G24360	Chr1:c8640789..8640762	forward (5'->3')	AAGTGAACCTCGTAAAGATCGACCCAGT	CCTCGTAAAGATCG	8	-51	r	0.15251	n/a	0.897415		+	AACCTCGTAAAGATCGAC	18.2343
					reverse (5'->3')	ACTGGGTCGATCTTTACGAGGTTCACTT
22	Hydroxyacyl-ACP Dehydratase (HAD)	Arabidopsis thaliana	AT2G22230	Chr2:9449956..9449983	forward (5'->3')	CACAAACCTTTGTACTCTCCGCTCCTTC	CTTTGTACTCTCCG	8	-79	f	502	n/a	0.893737		+	ACCTTTGTACTCTCCGCT	10.0997
					reverse (5'->3')	GAAGGAGCGGAGAGTACAAAGGTTTGTG
23	Stearoyl-ACP Desaturase (SAD5)	Arabidopsis thaliana	AT3G02630	Chr3:562069..562096	forward (5'->3')	CACACAGCATAGAAATAATCGAAAGATT	CATAGAAATAATCG	8	-88	f	12.196	n/a	0.952483		+	AGCATAGAAATAATCGAA	8.89609
					reverse (5'->3')	AATCTTTCGATTATTTCTATGCTGTGTG
24	Biotin Carboxyl Carrier Protein 2, component of Heteromeric ACCase (BCCP2)	Arabidopsis thaliana	AT5G15530	Chr5:5038919..5038946	forward (5'->3')	CCTACTTCCTCGGTTTCATCGTCCACTG	CCTCGGTTTCATCG	8	-29	f	0.74	0.28	0.928884		+	TTCCTCGGTTTCATCGTC	25.2041
					reverse (5'->3')	CAGTGGACGATGAAACCGAGGAAGTAGG
25	Biotin Carboxyl Carrier Protein 1, component of Heteromeric ACCase (BCCP1)	Arabidopsis thaliana	AT5G16390	Chr5:c5363087..5363060	forward (5'->3')	TTGTGCTCTTTGGTTTCATCGAGAGAGA	CTTTGGTTTCATCG	8	-60	f	62.2	19.51	0.768214		-	CTCTTTGGTTTCATCGAG	17.2225
					reverse (5'->3')	TCTCTCTCGATGAAACCAAAGAGCACAA
26	Biotin/lipoyl attachment domain containing 1 (BADC1)	Arabidopsis thaliana	AT3G56130	Chr3:c20826710..20826683	forward (5'->3')	CCTTCTTCTTTGGTAACTCCGTCCGCCG	CTTTGGTAACTCCG	8	-162	r	0.63	0.24	0.873706		+	TTCTTTGGTAACTCCGTC	16.9229
					reverse (5'->3')	CGGCGGACGGAGTTACCAAAGAAGAAGG
27	Biotin/lipoyl attachment domain containing 2 (BADC2)	Arabidopsis thaliana	AT1G52670	Chr1:c19617522..19617495	forward (5'->3')	TCGTCTTCCTCGTTCGTATCGTTCACTC	CCTCGTTCGTATCG	8	-95	f	5.71	2.61	0.948814		-	TTCCTCGTTCGTATCGTT	14.6713
					reverse (5'->3')	GAGTGAACGATACGAACGAGGAAGACGA
28	Biotin/lipoyl attachment domain containing 3 (BADC3)	Arabidopsis thaliana	AT3G15690	Chr3:5317014..5317041	forward (5'->3')	GTTGTGTCCTCGTTCATATCGTTATCGT	CCTCGTTCATATCG	8	-87	f	9.47	3.08	0.89003		+	GTCCTCGTTCATATCGTT	12.9876
					reverse (5'->3')	ACGATAACGATATGAACGAGGACACAAC
29	Phosphoglucose isomerase 1 (PGI1)	Arabidopsis thaliana	AT4G24620	Chr4:c12712643..12712616	forward (5'->3')	TCTCTTCCCTCGTAAACATCGCTGTCTC	CCTCGTAAACATCG	8	-26	f	2.88659	0.64491	0.690913		-	TCCCTCGTAAACATCGCT	19.6985
					reverse (5'->3')	GAGACAGCGATGTTTACGAGGGAAGAGA
30	Phosphoglucose isomerase 1 (PGI1)	Arabidopsis thaliana	AT4G24620	Chr4:12712779..12712806	forward (5'->3')	ATTTGTCCTTTGGTGGGAGCGAGCGGCC	CTTTGGTGGGAGCG	8	-189	r	not binding	n/a	0.690913		-	TCCTTTGGTGGGAGCGAG	-0.62385
					reverse (5'->3')	GGCCGCTCGCTCCCACCAAAGGACAAAT
31	Plastidic isoforms of fructokinase (FRK3)	Arabidopsis thaliana	AT1G66430	Chr1:24778260..24778287	forward (5'->3')	AGATTTCCTTTGGTTGCTCCGCTACTTC	CTTTGGTTGCTCCG	8	-133	f	85.18	32.8	0.826325		+	TCCTTTGGTTGCTCCGCT	14.7063
					reverse (5'->3')	GAAGTAGCGGAGCAACCAAAGGAAATCT
32	Leafy Cotyledon 1 (LEC1)	Arabidopsis thaliana	AT1G21970	Chr1:c7729718..7729691	forward (5'->3')	ATATAGACCTCGTAAGAACCGCCTCCTT	CCTCGTAAGAACCG	8	-140	f	4.32	1.39	0.570005		-	GACCTCGTAAGAACCGCC	16.3549
					reverse (5'->3')	AAGGAGGCGGTTCTTACGAGGTCTATAT
33	GLNB1 homolog (PII)	Arabidopsis thaliana	AT4G01900	Chr4:821610..821637	forward (5'->3')	ACCGACTCGTCGTCAACTTCGAAGTTCC	CGTCGTCAACTTCG	8	-119	f	9.59	4.14	0.949057		+	CTCGTCGTCAACTTCGAA	13.2124
			AT4G01900	Chr4:821610..821637	reverse (5'->3')	GGAACTTCGAAGTTGACGACGAGTCGGT	CTTCGAAGTTGACG	11	-116	r	9.59	4.14	0.949057		+	AACTTCGAAGTTGACGAC	-0.744926
34	Basic-leucine zipper transcription factor family protein (bZIP67)	Arabidopsis thaliana	AT3G44460	Chr3:c16081937..16081910	forward (5'->3')	TATACACCATAGTAAACTCCGCCTCTTC	CATAGTAAACTCCG	8	-208	f	0.03	0.04	0.582569		-	ACCATAGTAAACTCCGCC	12.3898
					reverse (5'->3')	GAAGAGGCGGAGTTTACTATGGTGTATA
35	Plastidic phosphoglyceromutase (PGLM1)	Arabidopsis thaliana	AT1G22170	Chr1:7826365..7826392	forward (5'->3')	TACTCGTCATTGGTTTCATCGACATTGA	CATTGGTTTCATCG	8	-231	f	1.91249	1.2531	0.973582		+	GTCATTGGTTTCATCGAC	19.0279
					reverse (5'->3')	TCAATGTCGATGAAACCAATGACGAGTA
36	Plastidic phosphoglyceromutase (PGLM2)	Arabidopsis thaliana	AT1G78050	Chr1:29347889..29347916	forward (5'->3')	CCGACATCATTGAATTCGACGTTTGGTG	CATTGAATTCGACG	8	-199	f	not binding	n/a	0.90352		+	ATCATTGAATTCGACGTT	-4.86965
					reverse (5'->3')	CACCAAACGTCGAATTCAATGATGTCGG
37	Plastidic phosphoglyceromutase (PGLM2)	Arabidopsis thaliana	AT1G78050	Chr1:29347924..29347951	forward (5'->3')	TCTCCTTCCTTGGTTTCGTCGCCATAGT	CCTTGGTTTCGTCG	8	-164	f	6.72905	4.09228	0.90352		+	TTCCTTGGTTTCGTCGCC	21.1983
					reverse (5'->3')	ACTATGGCGACGAAACCAAGGAAGGAGA
38	Ketoacyl-ACP Synthase I (KASI)	Arabidopsis thaliana	AT5G46290	Chr5:c18776694..18776667	forward (5'->3')	TTCACAACATCGTACTTATCGCCTTCCT	CATCGTACTTATCG	8	-58	f	1.69289	1.20436	0.920325		-	AACATCGTACTTATCGCC	15.1987
					reverse (5'->3')	AGGAAGGCGATAAGTACGATGTTGTGAA
39	REDUCED OLEATE DESATURATION1 (ROD1)	Arabidopsis thaliana	AT3G15820	Chr3:5351127..5351154	forward (5'->3')	AATTTTCCTTGGAAATCTCCGCCTTGTA	CTTGGAAATCTCCG	8	-83	f	2.38261	0.258195	0.826396		+	TCCTTGGAAATCTCCGCC	6.85122
					reverse (5'->3')	TACAAGGCGGAGATTTCCAAGGAAAATT
40	Cytosolic phosphoglycerate kinase (PGK)	Arabidopsis thaliana	AT1G79550	Chr1:29926629..29926656	forward (5'->3')	TGTCTCTCCTTGGATTCCACGGTTTAAA	CCTTGGATTCCACG	8	-354	r	951.018	n/a	0.772411		-	CTCCTTGGATTCCACGGT	-17.7495
					reverse (5'->3')	TTTAAACCGTGGAATCCAAGGAGAGACA
41	NAD-dependent glycerol-3-phosphate dehydrogenase family protein (GPDHp)	Arabidopsis thaliana	AT5G40610	Chr5:c16267406..16267379	forward (5'->3')	GAGGAAACATAGAGCAAATCGCCAAGAT	CATAGAGCAAATCG	8	-141	f	26.8024	n/a	0.930974		-	AACATAGAGCAAATCGCC	4.76606
					reverse (5'->3')	ATCTTGGCGATTTGCTCTATGTTTCCTC
42	glycerol-3-phosphate (G3P) dehydrogenase (GPDHc1)	Arabidopsis thaliana	AT2G41540	Chr2:c17326368..17326341	forward (5'->3')	AAAACAACTTTGTTAGCTCCGTCTTTGA	CTTTGTTAGCTCCG	8	-453	r	81.7	15.5	0.560762		+	AACTTTGTTAGCTCCGTC	12.8541
					reverse (5'->3')	TCAAAGACGGAGCTAACAAAGTTGTTTT
43	glycerol-3-phosphate (G3P) dehydrogenase (GPDHc)	Arabidopsis thaliana	AT3G07690	Chr3:2457128..2457155	forward (5'->3')	TTTTAAGCATTGATAAATCCGACAAGAA	CATTGATAAATCCG	8	-97	f	105.16	30.78	0.93351		+	AGCATTGATAAATCCGAC	9.33234
					reverse (5'->3')	TTCTTGTCGGATTTATCAATGCTTAAAA
44	Dihydrolipoamide Dehydrogenase (LPD2)	Arabidopsis thaliana	AT4G16155	Chr4:c9157247..9157220	forward (5'->3')	ATCTCCGCTTTGATATCTCCGCCTCCGC	CTTTGATATCTCCG	8	83	f	0.602178	n/a	0.793517	This was not discovered in TAIR10 genome version of A. thaliana. Start codon position changed from Chr4:9157322(reverse strand) to Chr4:157133 (reverse strand) (Araport11)	-	CGCTTTGATATCTCCGCC	16.134
					reverse (5'->3')	GCGGAGGCGGAGATATCAAAGCGGAGAT
45	Dihydrolipoamide Dehydrogenase (LPD2)	Arabidopsis thaliana	AT4G16155	Chr4:9157642..9157669	forward (5'->3')	CAGATTCCTTCGTTAAAGCCGCCGGAGT	CTTCGTTAAAGCCG	8	-340	r	403.985	n/a	0.793517		-	TCCTTCGTTAAAGCCGCC	14.922
					reverse (5'->3')	ACTCCGGCGGCTTTAACGAAGGAATCTG
46	ACYL-COA-BINDING PROTEIN 6 (ACBP6)	Arabidopsis thaliana	AT1G31812	Chr1:c11412173..11412146	forward (5'->3')	GCGTTGTCCTCGTCTTCTCCGTCTTACA	CCTCGTCTTCTCCG	8	-67	f	7.86633	1.0208	0.770294		-	GTCCTCGTCTTCTCCGTC	17.265
					reverse (5'->3')	TGTAAGACGGAGAAGACGAGGACAACGC
47	3-Ketoacyl-CoA synthase 9 (KCS9)	Arabidopsis thaliana	AT2G16280	Chr2:c7051086..7051059	forward (5'->3')	GTGACGCCATTGAAGAACACGTAATGAA	CATTGAAGAACACG	8	-120	r	165.412	n/a	-0.919182		+	GCCATTGAAGAACACGTA	-19.9016
					reverse (5'->3')	TTCATTACGTGTTCTTCAATGGCGTCAC
48	β-ketoacyl-CoA reductase 1 (KCR1)	Arabidopsis thaliana	AT1G67730	Chr1:25391559..25391586	forward (5'->3')	TATCCACCTTCGTCCCTTCCGCCCCAAA	CTTCGTCCCTTCCG	8	-110	f	299.49	n/a	0.75631		+	ACCTTCGTCCCTTCCGCC	1.36103
					reverse (5'->3')	TTTGGGGCGGAAGGGACGAAGGTGGATA
49	Enoyl-CoA Reductase (ECR)	Arabidopsis thaliana	AT3G55360	Chr3:c20522887..20522860	forward (5'->3')	GGGTCTTCCTCGTTTGCTCCGCTTAAGC	CCTCGTTTGCTCCG	8	-24	f	7.62849	n/a	0.530768		-	TTCCTCGTTTGCTCCGCT	18.8384
					reverse (5'->3')	GCTTAAGCGGAGCAAACGAGGAAGACCC
50	Dihydrolipoamide Acetyltransferase, E2 component of Pyruvate Dehydrogenase Complex (LTA1)	Arabidopsis thaliana	AT1G34430	Chr1:c12590116..12590089	forward (5'->3')	TCTCTCGCATTGCGATTAACGAAATTCG	CATTGCGATTAACG	8	-25	f	118.025	n/a	0.850001		-	CGCATTGCGATTAACGAA	-12.5201
					reverse (5'->3')	CGAATTTCGTTAATCGCAATGCGAGAGA
51	Acyl-ACP Thioesterase A (FATA)	Arabidopsis thaliana	AT4G13050	Chr4:7617609..7617636	forward (5'->3')	CCACTGTCCTCGGTCTCATCGTCGTTGA	CCTCGGTCTCATCG	8	-123	f	17.568	n/a	0.86496		+	GTCCTCGGTCTCATCGTC	20.619
					reverse (5'->3')	TCAACGACGATGAGACCGAGGACAGTGG
52	Lactate/malate dehydrogenase family protein (c-NAD-MDH1)	Arabidopsis thaliana	AT1G04410	Chr1:c1191403..1191376	forward (5'->3')	GTACATCCTTCGATATCTTCGATAAATA	CTTCGATATCTTCG	8	-129	f	4.43488	n/a	0.627277		-	TCCTTCGATATCTTCGAT	16.8335
					reverse (5'->3')	TATTTATCGAAGATATCGAAGGATGTAC
53	FERREDOXIN 1 (FD1)	Arabidopsis thaliana	AT1G10960	Chr1:3664319..3664346	forward (5'->3')	GCCCACACATCGTACGCCACGTGGCAGA	CATCGTACGCCACG	8	-119	f	no binding	n/a	0.499104		+	CACATCGTACGCCACGTG	-14.642
					reverse (5'->3')	TCTGCCACGTGGCGTACGATGTGTGGGC
54	Acyl Carrier Protein 3 (ACP3)	Arabidopsis thaliana	AT1G54630	Chr1:c20402983..20402956	forward (5'->3')	CACATCTCTTTGTCTTCTCCGCCTCCTC	CTTTGTCTTCTCCG	8	-57	f	80.1	n/a	0.865546		-	CTCTTTGTCTTCTCCGCC	15.2925
					reverse (5'->3')	GAGGAGGCGGAGAAGACAAAGAGATGTG
55	FERREDOXIN 1 (FD2)	Arabidopsis thaliana	AT1G60950	Chr1:c22444304..22444277	forward (5'->3')	ATTCGGACCTTGTTTGTATCGTCTAAAT	CCTTGTTTGTATCG	8	-281	r	31.6114	n/a	0.376281		+	GACCTTGTTTGTATCGTC	15.1588
					reverse (5'->3')	ATTTAGACGATACAAACAAGGTCCGAAT
56	Acyl Carrier Protein 1 (ACP1)	Arabidopsis thaliana	AT3G05020	Chr3:c1392956..1392929	forward (5'->3')	TCACGCTCTTTGTACACTCCGCCCTCTC	CTTTGTACACTCCG	8	-71	f	8.48936	n/a	0.923256		-	CTCTTTGTACACTCCGCC	13.6628
					reverse (5'->3')	GAGAGGGCGGAGTGTACAAAGAGCGTGA
57	Dihydrolipoamide Acetyltransferase (DHLAT)	Arabidopsis thaliana	AT3G25860	Chr3:9460555..9460582	forward (5'->3')	ACTTCAACCTCGTCTTCTCCGTCCACTT	CCTCGTCTTCTCCG	8	-70	f	0.587463	n/a	0.890145		+	AACCTCGTCTTCTCCGTC	16.3145
					reverse (5'->3')	AAGTGGACGGAGAAGACGAGGTTGAAGT
58	Lipoate Synthase (LS)	Arabidopsis thaliana	AT5G08415	Chr5:2713203..2713230	forward (5'->3')	TTAGCAACTTTGGGATATCCGCCAACTA	CTTTGGGATATCCG	8	-122	r	0.0206344	n/a	0.949558		-	AACTTTGGGATATCCGCC	10.6803
					reverse (5'->3')	TAGTTGGCGGATATCCCAAAGTTGCTAA
59	ATP citrate lyase subunit B 2 (ACLB-2)	Arabidopsis thaliana	AT5G49460	Chr5:c20054846..20054819	forward (5'->3')	CAACCCTCCTCGTAAATATCGAAACTTT	CCTCGTAAATATCG	8	-222	r	0.632191	n/a	0.765815		+	CTCCTCGTAAATATCGAA	18.9432
					reverse (5'->3')	AAAGTTTCGATATTTACGAGGAGGGTTG
60	Lactate/malate dehydrogenase family protein (mMDH1)	Arabidopsis thaliana	AT1G53240	Chr1:c19856945..19856918	forward (5'->3')	TATATCTCATCGAGTGTCTCGCCCAGCT	CATCGAGTGTCTCG	8	-136	f	49.2911	n/a	0.603493		-	CTCATCGAGTGTCTCGCC	3.14658
					reverse (5'->3')	AGCTGGGCGAGACACTCGATGAGATATA
61	Acyl-CoA : Diacylglycerol Acyltransferase 2 (DGAT2)	Arabidopsis thaliana	AT3G51520	Chr3:c19110725..19110698	forward (5'->3')	GTGGATTCTTTGGTTTGTCCGCTTCTCA	CTTTGGTTTGTCCG	8	-34	r	39.01	9.05	0.921824		+	TTCTTTGGTTTGTCCGCT	13.8954
					reverse (5'->3')	TGAGAAGCGGACAAACCAAAGAATCCAC
62	Acyl Activating Enzyme 5 (AAE5)	Arabidopsis thaliana	AT5G16370	Chr5:c5358589..5358562	forward (5'->3')	AAGGTGTCCTAGATAATCACGAAACTCT	CCTAGATAATCACG	8	-101	f	48.6594	n/a	-0.450225		-	GTCCTAGATAATCACGAA	-10.8778
					reverse (5'->3')	AGAGTTTCGTGATTATCTAGGACACCTT
63	Fructose-2,6-bisphosphatase (F2KP)	Arabidopsis thaliana	AT1G07110	Chr1:2184155..2184182	forward (5'->3')	TGTGGTGCATTGGGATAACCGGATAAGA	CATTGGGATAACCG	8	-195	r	not binding	n/a	0.00422138		-	TGCATTGGGATAACCGGA	-0.338129
					reverse (5'->3')	TCTTATCCGGTTATCCCAATGCACCACA
64	Oleosin family protein	Arabidopsis thaliana	AT3G01570	Chr3:c223002..222975	forward (5'->3')	TCCATCTCGTTGGTATCATCGGATTCGG	CGTTGGTATCATCG	8	-217	f	334.443	n/a	0.186774		-	CTCGTTGGTATCATCGGA	5.50818
					reverse (5'->3')	CCGAATCCGATGATACCAACGAGATGGA
65	Senescence-related gene 3 (SRG3)	Arabidopsis thaliana	AT3G02040	Chr3:c350334..350307	forward (5'->3')	GTATATGCTTTGGAATATTCGGAAATTT	CTTTGGAATATTCG	8	-418	f	no binding	n/a	-0.162564		-	TGCTTTGGAATATTCGGA	2.30354
					reverse (5'->3')	AAATTTCCGAATATTCCAAAGCATATAC
66	Phospholipase D P1 (PLDP1)	Arabidopsis thaliana	AT3G16785	Chr3:5711005..5711032	forward (5'->3')	TTGTTCACTTTGCTTTCTTCGTGCACCT	CTTTGCTTTCTTCG	8	-317	f	no binding	n/a	-0.0656755		+	CACTTTGCTTTCTTCGTG	0.709384
					reverse (5'->3')	AGGTGCACGAAGAAAGCAAAGTGAACAA
67	Beta carbonic anhydrase 5 (BCA5)	Arabidopsis thaliana	AT4G33580	Chr4:16139219..16139246	forward (5'->3')	ACAAAAACTTTGGTTTCTCCGTCTTTGT	CTTTGGTTTCTCCG	8	-180	f	0.62	0.55	0.724214		+	AACTTTGGTTTCTCCGTC	15.5535
					reverse (5'->3')	ACAAAGACGGAGAAACCAAAGTTTTTGT
68	Squalene synthase 1 (SQS1)	Arabidopsis thaliana	AT4G34640	Chr4:16538303..16538330	forward (5'->3')	CAGAAGCCTTTGTTTTCATCGATGAATA	CTTTGTTTTCATCG	8	-179	f	126.292	n/a	0.415909		+	GCCTTTGTTTTCATCGAT	15.0433
					reverse (5'->3')	TATTCATCGATGAAAACAAAGGCTTCTG
69	Succinate dehydrogenase 2-3 (SDH2-3)	Arabidopsis thaliana	AT5G65165	Chr5:c26036082..26036055	forward (5'->3')	TGTAACACGTAGTCGCACACGTGCCATT	CGTAGTCGCACACG	8	-153	f	no binding	n/a	n/a		-	CACGTAGTCGCACACGTG	-35.4886
					reverse (5'->3')	AATGGCACGTGTGCGACTACGTGTTACA
70	Caleosin peroxygenase 1, a 27-kDa protein found within seed lipid bodies	Arabidopsis thaliana	AT4G26740	Chr4:c13475517..13475490	forward (5'->3')	GATGAAACATGGAAGAAAACGTGTCTCT	CATGGAAGAAAACG	8	-232	f	no binding	n/a	0.00786248		-	AACATGGAAGAAAACGTG	-20.4171
					reverse (5'->3')	AGAGACACGTTTTCTTCCATGTTTCATC
71	Lactate/malate dehydrogenase family protein (c-NAD-MDH1)	Arabidopsis thaliana	AT1G04410	chr1:c1191394..1191367	forward (5'->3')	TCGATATCTTCGATAAATACGCAAGAGT	CTTCGATAAATACG	8	-120	f	254.32	n/a	0.627277		-	ATCTTCGATAAATACGCA	0.432955
					reverse (5'->3')	ACTCTTGCGTATTTATCGAAGATATCGA
72	Ketoacyl-ACP Reductase (KAR)	Arabidopsis thaliana	AT1G24360	chr1:8640661..8640688	forward (5'->3')	GACATAACTTCGTTTGTATCGCTTTTTT	CTTCGTTTGTATCG	8	-152	f	0.854309	n/a	0.897415		+	AACTTCGTTTGTATCGCT	14.8119
					reverse (5'->3')	AAAAAAGCGATACAAACGAAGTTATGTC
73	E1-ß component of Pyruvate Dehydrogenase Complex (PDH E1-ß)	Arabidopsis thaliana	AT1G30120	chr1:10586663..10586690	forward (5'->3')	ATGTTTACATTGTTTTCATCGAACTCAT	CATTGTTTTCATCG	8	-206	r	6.46211	n/a	0.864109		-	TACATTGTTTTCATCGAA	16.8374
					reverse (5'->3')	ATGAGTTCGATGAAAACAATGTAAACAT
74	Chloroplast enolase (ENO1)	Arabidopsis thaliana	AT1G74030	chr1:27842196..27842223	forward (5'->3')	CGTCGCCCGTCGCCGCCGCCGCCACACT	CGTCGCCGCCGCCG	8	-315	r	no binding	n/a	0.898698		-	CCCGTCGCCGCCGCCGCC	-11.1768
					reverse (5'->3')	AGTGTGGCGGCGGCGGCGACGGGCGACG
75	Mitochondrial acyl carrier protein 1 (MTACP-1)	Arabidopsis thaliana	AT2G44620	chr2:18413850..18413877	forward (5'->3')	GCTTATACTTAGCGAGTGCCGAGACCGG	CTTAGCGAGTGCCG	8	-463	f	not binding	n/a	0.462344		+	TACTTAGCGAGTGCCGAG	-6.02154
					reverse (5'->3')	CCGGTCTCGGCACTCGCTAAGTATAAGC
76	UDP-Glycosyltransferase superfamily protein (SGT)	Arabidopsis thaliana	AT3G07020	chr3:2221632..2221659	forward (5'->3')	ATCCTTTCTTCGTGTATCTCGAATTTGC	CTTCGTGTATCTCG	8	-62	r	no binding	n/a	0.368842		-	TTCTTCGTGTATCTCGAA	4.96163
					reverse (5'->3')	GCAAATTCGAGATACACGAAGAAAGGAT
77	UDP-Glycosyltransferase superfamily protein (SGT)	Arabidopsis thaliana	AT3G07020	chr3:c2221862..2221835	forward (5'->3')	CCAAGTCCCTCGCCTGAACCGGAGCGAA	CCTCGCCTGAACCG	8	-265	f	no binding	n/a	0.368842		-	TCCCTCGCCTGAACCGGA	-7.25879
					reverse (5'->3')	TTCGCTCCGGTTCAGGCGAGGGACTTGG
78	Acyl-ACP Thioesterase A (FATA)	Arabidopsis thaliana	AT3G25110	chr3:9148419..9148446	forward (5'->3')	TTTGCCCCTTGGTGGAGTTCGAAATTAC	CTTGGTGGAGTTCG	8	-166	r	229.565	n/a	0.968639		-	CCCTTGGTGGAGTTCGAA	-3.19803
					reverse (5'->3')	GTAATTTCGAACTCCACCAAGGGGCAAA
79	Triosephosphate isomerase (TPI)	Arabidopsis thaliana	AT3G55440	chr3:20553606..20553633	forward (5'->3')	CATATACCCTAGACATATGCGTCTTTTC	CCTAGACATATGCG	8	-181	f	not binding	n/a	0.698376		+	ACCCTAGACATATGCGTC	-3.49061
					reverse (5'->3')	GAAAAGACGCATATGTCTAGGGTATATG
80	Triosephosphate isomerase (TPI)	Arabidopsis thaliana	AT3G55440	chr3:20553512..20553539	forward (5'->3')	GACCAAACCTTGGCCAACACGTCCATAA	CCTTGGCCAACACG	8	-275	f	not binding	n/a	0.698376		+	AACCTTGGCCAACACGTC	-15.4871
					reverse (5'->3')	TTATGGACGTGTTGGCCAAGGTTTGGTC
81	GLNB1 homolog (PII)	Arabidopsis thaliana	AT4G01900	chr4:821652..821679	forward (5'->3')	CCTCCTTCGTCGTCGCTTTCGATGGTCG	CGTCGTCGCTTTCG	8	-77	f	587.486	n/a	0.949057		+	TTCGTCGTCGCTTTCGAT	-1.93596
			AT4G01900	chr4:821652..821679	reverse (5'->3')	CGACCATCGAAAGCGACGACGAAGGAGG	CATCGAAAGCGACG	11	-74	r	587.486	n/a	0.949057		+	ACCATCGAAAGCGACGAC	1.23436
82	Acyl-ACP Thioesterase A (FaTA)	Arabidopsis thaliana	AT4G13050	chr4:7617624..7617651	forward (5'->3')	TCATCGTCGTTGACAAATACGAACACCA	CGTTGACAAATACG	8	-108	f	no binding	n/a	0.86496		+	GTCGTTGACAAATACGAA	-7.8273
					reverse (5'->3')	TGGTGTTCGTATTTGTCAACGACGATGA
83	Peroxygenase 1 (ATS1)	Arabidopsis thaliana	AT4G26740	chr4:13475425..13475452	forward (5'->3')	TCTCTTTCCTTGTCTTTGACGCACATCT	CCTTGTCTTTGACG	8	-167	r	no binding	n/a	0.00786248		-	TTCCTTGTCTTTGACGCA	0.977562
					reverse (5'->3')	AGATGTGCGTCAAAGACAAGGAAAGAGA
84	Acyl Carrier Protein 5 (ACP5)	Arabidopsis thaliana	AT5G27200	chr5:c9570882..9570855	forward (5'->3')	TTTCCGACTTCGTCGCCGGCGACTTGAG	CTTCGTCGCCGGCG	8	-323	r	no binding	n/a	0.915837		+	GACTTCGTCGCCGGCGAC	-11.0403
					reverse (5'->3')	CTCAAGTCGCCGGCGACGAAGTCGGAAA
85	Sucrose synthase 2 (SUS2)	Arabidopsis thaliana	AT5G49190	chr5:c19947483..19947456	forward (5'->3')	ATTTGAACGTGGCTATCACCGGAGGCCC	CGTGGCTATCACCG	8	-287	f	no binding	n/a	0.825662		-	AACGTGGCTATCACCGGA	-18.6045
					reverse (5'->3')	GGGCCTCCGGTGATAGCCACGTTCAAAT
86	Acyl-CoA oxidase 2 (ACX2)	Arabidopsis thaliana	AT5G65110	chr5:26012568..26012595	forward (5'->3')	GACACGTCGTTGTCAATGACGTGTAGAT	CGTTGTCAATGACG	8	-106	r	no binding	n/a	-0.645228		-	GTCGTTGTCAATGACGTG	-10.0903
			AT5G65110	chr5:26012568..26012595	reverse (5'->3')	ATCTACACGTCATTGACAACGACGTGTC	CATTGACAACGACG	5	-103	f	no binding	n/a	-0.645228		-	GTCATTGACAACGACGTG	-8.80711
87	Plastidic glucose translocator (PGLCT)	Arabidopsis thaliana	AT5G16150	Chr5:5272625..5272652	forward (5'->3')	CAAATCGCGGAGTCTCCGAAGTTTCTCT	CTTCGGAGACTCCG	8	-272	r	23.9155	4.68183	0.858933		+	AACTTCGGAGACTCCGCG	12.1888
					reverse (5'->3')	AGAGAAACTTCGGAGACTCCGCGATTTG
88	Pyrophosphate dependent phospho-fructokinase, α-subunit (PFP-α)	Arabidopsis thaliana	AT1G76550	Chr1:c28727082..28727053	forward (5'->3')	GGCTGTTTGGTTGATCGTATCGCCCAAGTC	GGTTGATCGTATCG	9	-145	f	12.3	4.3	0.854331	non-canonical aw-box; conserved in other species	-	TTGGTTGATCGTATCGCC	-0.346797
					reverse (5'->3')	GACTTGGGCGATACGATCAACCAAACAGCC
89	6-Phosphogluconate dehydrogenase (PGD3)	Arabidopsis thaliana	AT5G41670	Chr5:c16667237..16667210	forward (5'->3')	TTGGCTCCATCGACGAGTCCGTCACTTT	CATCGACGAGTCCG	8	-120	f	9.78	1.17	0.8037		-	TCCATCGACGAGTCCGTC	7.97645
					reverse (5'->3')	AAAGTGACGGACTCGTCGATGGAGCCAA
90	6-Phosphogluconate dehydrogenase (PGD1)	Arabidopsis thaliana	AT1G64190	Chr1:c23827173..23827146	forward (5'->3')	TGAAAAACATAGAGATCATCGTTTTCGT	CATAGAGATCATCG	8	-154	f	70.44	3.5	0.704739		-	AACATAGAGATCATCGTT	6.06023
					reverse (5'->3')	ACGAAAACGATGATCTCTATGTTTTTCA
91	Transketolase 1 (TKL1)	Arabidopsis thaliana	AT3G60750	Chr3:c22453715..22453688	forward (5'->3')	TTTTGTTCTTTGGATATTCCGCCATAAT	CTTTGGATATTCCG	8	-309	r	0.95	0.63	0.536336		+	TTCTTTGGATATTCCGCC	16.9633
					reverse (5'->3')	ATTATGGCGGAATATCCAAAGAACAAAA
92	Phosphoenolpyruvate/phosphate translocator (PPT1)	Arabidopsis thaliana	AT5G33320	Chr5:c12588756..12588729	forward (5'->3')	AAACCTTCGTTGAAAAGTCCGCCTTTTA	CGTTGAAAAGTCCG	8	-214	r	4.43995	6.61117	0.853115		+	TTCGTTGAAAAGTCCGCC	11.5984
					reverse (5'->3')	TAAAAGGCGGACTTTTCAACGAAGGTTT
93	Glucose 6-phosphate/phosphate translocator (GPT2)	Thellungiella halophila	Thhalv10023518m	scaffold_8:c2465530..2465503	forward (5'->3')	AAACCCACCTCGGGATCATCGTTTTCAT	CCTCGGGATCATCG	8	-42	f	1.61	0.82	n/a		n/a	CACCTCGGGATCATCGTT	15.6409
					reverse (5'->3')	ATGAAAACGATGATCCCGAGGTGGGTTT
94	Glucose-6-phosphate dehydrogenase 4 (G6PD4)	Arabidopsis thaliana	AT1G09420	Chr1:3042021..3042048	forward (5'->3')	TCAACTTCATCGATCTTATCGTCTCGAA	CATCGATCTTATCG	8	-326	r	8.246	4.46464	0.877768	This site is identical to ACLA-3, AT1G09430 (-107).	-	TTCATCGATCTTATCGTC	15.6752
					reverse (5'->3')	TTCGAGACGATAAGATCGATGAAGTTGA
95	Plastidic pyruvate kinase β1 subunit (PKp-ß1)	Arabidopsis thaliana	AT5G52920	Chr5:21463553..21463580	forward (5'->3')	TCTCCGCtcctGTAAGTTCtaCCGAAAA	TCCTGTAAGTTCTA	8	-120	f	80.545	n/a	0.95225	mutated	+	GCtcctGTAAGTTCtaCC	-40.569
					reverse (5'->3')	TTTTCGGtaGAACTTACaggaGCGGAGA
96	Glycerol-3-phosphate acyltransferase 9 (GPAT9)	Arabidopsis thaliana	AT5G60620	Chr5:24366795..24366822	forward (5'->3')	ATTAACTTTCTTTGGAGAGTCGCTGTCA	CTTTGGAGAGTCG	10	-462	f	167.32	n/a	0.790483	non-canonical	+	TTCTTTGGAGAGTCGCTG	-19.1031
					reverse (5'->3')	TGACAGCGACTCTCCAAAGAAAGTTAAT
97	Phosphoenol pyruvate carboxylase 2 (PEPC2)	Arabidopsis thaliana	AT2G42600	Chr2:c17739009..17738980	forward (5'->3')	CTCTTTCCATCGTCTTCCTCGTGAACGAAA	CATCGTCTTCCTCG	8	-323	f	387.23	n/a	0.597585		-	TCCATCGTCTTCCTCGTG	2.09184
					reverse (5'->3')	TTTCGTTCACGAGGAAGACGATGGAAAGAG
98	LEC1-Like (L1L), closely related to LEC1 (Leafy Cotyledon1)	Arabidopsis thaliana	AT5G47670	Chr5:19314834..19314863	forward (5'->3')	AGAAGGATCCTCGGTCACATCGATTATGGC	CCTCGGTCACATCG	9	-219	f	10.47	1	0.929625		+	ATCCTCGGTCACATCGAT	17.7172
					reverse (5'->3')	GCCATAATCGATGTGACCGAGGATCCTTCT
99	Ketoacyl-ACP Synthase II (KASII)	Arabidopsis thaliana	AT1G74960	Chr1:c28156622..28156595	forward (5'->3')	GTCCTTCCTTCGATTAAACCGAGGTCAC	CTTCGATTAAACCG	8	-667	f	2.0075	n/a	0.953008		-	TCCTTCGATTAAACCGAG	13.3462
			AT1G74960	Chr1:c28156622..28156595	reverse (5'->3')	GTGACCTCGGTTTAATCGAAGGAAGGAC	CCTCGGTTTAATCG	11	-664	r	2.0075	n/a	0.953008		-	GACCTCGGTTTAATCGAA	18.2212
100	E1-ß component of Pyruvate Dehydrogenase Complex (PDH E1-ß)	Arabidopsis thaliana	AT2G34590	Chr2:c14570870..14570845	forward (5'->3')	ATTCTCTCTTTGGTTTTCTCGGAAAA	CTTTGGTTTTCTCG	8	-19	f	530.45	n/a	0.940291		-	CTCTTTGGTTTTCTCGGA	-5.63945
					reverse (5'->3')	TTTTCCGAGAAAACCAAAGAGAGAAT
101	Enoyl-ACP Reductase (ENR)	Arabidopsis thaliana	AT2G05990	Chr2:c2322302..2322275	forward (5'->3')	AGAGGAGCTTCGATGAGATCGAGGTGTT	CTTCGATGAGATCG	8	-594	r	0.12946	n/a	0.915806		+	AGCTTCGATGAGATCGAG	10.7359
			AT2G05990	Chr2:c2322302..2322275	reverse (5'->3')	AACACCTCGATCTCATCGAAGCTCCTCT	CCTCGATCTCATCG	11	-597	f	0.12946	n/a	0.915806		+	CACCTCGATCTCATCGAA	17.8164
102	PfkB-like carbohydrate kinase family FK_c	Arabidopsis thaliana	AT3G59480	Chr3:21982730..21982757	forward (5'->3')	AAATTAACCTTGTGAAATACGTCGTCTA	CCTTGTGAAATACG	8	-366	f	not binding	n/a	0.726993		+	AACCTTGTGAAATACGTC	-3.96496
					reverse (5'->3')	TAGACGACGTATTTCACAAGGTTAATTT
103	6-Phosphogluconate dehydrogenase (PGD1)	Arabidopsis thaliana	AT1G64190	Chr1:c23827147..23827120	forward (5'->3')	GTTTGTCCCTTGGCTCCATCGACGAGTC	CCTTGGCTCCATCG	8	-128	f	not binding	n/a	0.704739		-	TCCCTTGGCTCCATCGAC	9.1344
					reverse (5'->3')	GACTCGTCGATGGAGCCAAGGGACAAAC
104	Alanine:glyoxylate aminotransferase (AGT)	Arabidopsis thaliana	AT2G13360	Chr2:c5541209..5541182	forward (5'->3')	TTTACTTCTTCGTTTTCTCCGCTTGTTT	CTTCGTTTTCTCCG	8	-300	f	5.5924	n/a	0.0716938		-	TTCTTCGTTTTCTCCGCT	18.4418
					reverse (5'->3')	AAACAAGCGGAGAAAACGAAGAAGTAAA
105	Fatty acid desaturase 2 (FAD2)	Arabidopsis thaliana	AT3G12120	Chr3:c3862929..3862902	forward (5'->3')	GGGTGTTCATCGTTATTAACGTTATCGC	CATCGTTATTAACG	8	-1181	f	4.7192	n/a	0.903263		-	TTCATCGTTATTAACGTT	2.2784
					reverse (5'->3')	GCGATAACGTTAATAACGATGAACACCC
106	Phosphoenolpyruvate/phosphate translocator (PPT1)	Arabidopsis thaliana	AT5G33320	Chr5:c12588900..12588873	forward (5'->3')	AGGAAGGCGTTGGAGACTCCGTCGAGTG	CGTTGGAGACTCCG	8	-70	r	6.60013	8.10062	0.853115		+	GGCGTTGGAGACTCCGTC	9.51502
					reverse (5'->3')	CACTCGACGGAGTCTCCAACGCCTTCCT
107	Biotin Carboxyl Carrier Protein 2, component of Heteromeric ACCase (BCCP2)	Arabidopsis thaliana	AT5G15530	Chr5:5038919..5038946	forward (5'->3')	CCTACTTCTTTGGTTTCATCGTCCACTG	CTTTGGTTTCATCG	8	-29	f	42.5123	n/a	0.928884	Mutated	+	TTCTTTGGTTTCATCGTC	20.639
					reverse (5'->3')	CAGTGGACGATGAAACCAAAGAAGTAGG
108	Biotin Carboxyl Carrier Protein 1, component of Heteromeric ACCase (BCCP1)	Arabidopsis thaliana	AT5G16390	Chr5:c5363087..5363060	forward (5'->3')	TTGTGCTCCTCGGTTTCATCGAGAGAGA	CCTCGGTTTCATCG	8	-60	f	5.24405	n/a	0.768214	Mutated	-	CTCCTCGGTTTCATCGAG	21.7876
					reverse (5'->3')	TCTCTCTCGATGAAACCGAGGAGCACAA
109	Glucose-6-phosphate/phosphate translocator 2 (GPT2)	Arabidopsis thaliana	AT1G61800	Chr1:22824477..22824504	forward (5'->3')	AAACCCACCTCGAGATCATAGTCTTCAT	CCTCGAGATCATAG	8	-43	f	738.107	n/a	0.811918	non-canonical	+	CACCTCGAGATCATAGTC	3.15057
					reverse (5'->3')	ATGAAGACTATGATCTCGAGGTGGGTTT
110	Triosephosphate isomerase (TPI)	Arabidopsis thaliana	AT3G55440	Chr3:20553753..20553780	forward (5'->3')	CTGTGACTCTCGTGATCATCGCCTGAAA	TCTCGTGATCATCG	8	-34	f	76.21	22.21	0.698376	non-canonical	+	ACTCTCGTGATCATCGCC	6.57316
					reverse (5'->3')	TTTCAGGCGATGATCACGAGAGTCACAG
111	Thioredoxin F2 (TRXf2)	Arabidopsis thaliana	AT5G16400	Chr5:c5365474..5365447	forward (5'->3')	TTCTGAACCTCGCGTCCATCGAACCCGA	CCTCGCGTCCATCG	8	-218	f	878.649	n/a	0.795412		-	AACCTCGCGTCCATCGAA	-4.06283
					reverse (5'->3')	TCGGGTTCGATGGACGCGAGGTTCAGAA
112	Carboxyltransferase α-subunit (CT- α)	Arabidopsis thaliana	AT2G38040	Chr2:c15916568..15916541	forward (5'->3')	GAAATGGCTTCGCTAGATTCGAGCTTGT	CTTCGCTAGATTCG	8	-1066	r	not binding	n/a	0.882424		+	GGCTTCGCTAGATTCGAG	-0.0304145
					reverse (5'->3')	ACAAGCTCGAATCTAGCGAAGCCATTTC
113	Aspartate aminotransferase 5 (ASP5)	Arabidopsis thaliana	AT4G31990	Chr4:c15473785..15473758	forward (5'->3')	AGAACAACTTCGTAGACATCGTCGTGTC	CTTCGTAGACATCG	8	-257	f	40.1772	n/a	0.536967		-	AACTTCGTAGACATCGTC	15.2144
			AT4G31990	Chr4:c15473785..15473758	forward (5'->3')	AGAACAACTTCGTAGACATCGTCGTGTC	CGTAGACATCGTCG	11	-254	f	40.1772	n/a	0.536967		-	TTCGTAGACATCGTCGTG	5.18604
114	Aspartate aminotransferase 5 (ASP5)	Arabidopsis thaliana	AT4G31990	Chr4:15473670..15473697	forward (5'->3')	ACCTGGACTTGGTTAGAATCGCGCGGTT	CTTGGTTAGAATCG	8	-169	r	not binding	n/a	0.536967		-	GACTTGGTTAGAATCGCG	-0.680873
					reverse (5'->3')	AACCGCGCGATTCTAACCAAGTCCAGGT
115	Aspartate aminotransferase 1 (ASP1)	Arabidopsis thaliana	AT2G30970	Chr2:13178895..13178922	forward (5'->3')	CCAAAAACTTCGTACGAGTCGCTACTTC	CTTCGTACGAGTCG	8	-110	f	436.198	n/a	0.756735		+	AACTTCGTACGAGTCGCT	6.32966
					reverse (5'->3')	GAAGTAGCGACTCGTACGAAGTTTTTGG
116	Myb domain protein 30 (MYB30)	Arabidopsis thaliana	AT3G28910	Chr3:10911009..10911036	forward (5'->3')	AAGCCCACATTGAATGCCACGCGGTTTT	CATTGAATGCCACG	8	-427	f	non-binding	n/a	0.264058		+	CACATTGAATGCCACGCG	-13.8012
					reverse (5'->3')	AAAACCGCGTGGCATTCAATGTGGGCTT
117	Adenosine kinase (ADK)	Arabidopsis thaliana	AT5G50370	Chr5:c20510735..20510708	forward (5'->3')	AAGAAAACATTGGAAGCATCGAATCCAA	CATTGGAAGCATCG	8	-97	f	11.0071	n/a	0.906845		-	AACATTGGAAGCATCGAA	13.9336
					reverse (5'->3')	TTGGATTCGATGCTTCCAATGTTTTCTT
118	Biotin synthase (BIO2)	Arabidopsis thaliana	AT2G43360	Chr2:18013243..18013270	forward (5'->3')	CAGCCACCGTTGGAGTTTCCGCCTTCGT	CGTTGGAGTTTCCG	8	-134	r	14.5753	n/a	0.859476		-	ACCGTTGGAGTTTCCGCC	11.2257
					reverse (5'->3')	ACGAAGGCGGAAACTCCAACGGTGGCTG
119	Transaldolase (TA)	Brassica napus	BnaA08g02750D	chrA08:2168460..2168487	forward (5'->3')	TGTTCTTCTTTGGTTTGATCGGAGGAGG	CTTTGGTTTGATCG	8	-31	r	144.264	n/a			#N/A	TTCTTTGGTTTGATCGGA	6.48818
					reverse (5'->3')	CCTCCTCCGATCAAACCAAAGAAGAACA
120	Transaldolase2 (TA2)	Arabidopsis thaliana	AT5G13420	Chr5:4304239..4304266	forward (5'->3')	TGTTTTTTCTTGGTTTGATCGATCGGAG	TCTTGGTTTGATCG	8	-47	r	104.2	5.3	0.927997	non-canonical	-	TTTCTTGGTTTGATCGAT	3.23785
					reverse (5'->3')	CTCCGATCGATCAAACCAAGAAAAAACA
121	Fructose 1,6-bisphosphate aldolase	Arabidopsis thaliana	AT3G52930	Chr3:19629363..19629390	forward (5'->3')	AGTGCGACTTTGATATCTCCGAACATAG	CTTTGATATCTCCG	8	-509	r	166.863	n/a	0.744348		-	GACTTTGATATCTCCGAA	12.7385
					reverse (5'->3')	CTATGTTCGGAGATATCAAAGTCGCACT
122	TRXf2: 14bp aw motif from aw_67 & bases 1-7 and 22-28 from aw_39	Arabidopsis thaliana	AT5G16400	Chr5:c5365474..5365447	forward (5'->3')	CCTACTTCCTCGCGTCCATCGTCCACTG	CCTCGCGTCCATCG	8	-218	f	575.958	n/a	0.795412	mutated from aw_67	-	TTCCTCGCGTCCATCGTC	-1.09972
					reverse (5'->3')	CAGTGGACGATGGACGCGAGGAAGTAGG
123	ABC-2 type transporter family protein (ABCG4)	Arabidopsis thaliana	AT4G25750	Chr4:c13112572..13112545	forward (5'->3')	TTATATTCGATGAGTTCTATGTAACGCA							0.61886		-
					reverse (5'->3')	TGCGTTACATAGAACTCATCGAATATAA	CATAGAACTCATCG	8	-205	r	46.554	n/a				TACATAGAACTCATCGAA	11.1912
124	Adenosine kinase (ADK)	Arabidopsis thaliana	AT2G37250	Chr2:15641684..15641711	forward (5'->3')	ACGTGATCGTCGACGACGACGAGAGAGC	CGTCGACGACGACG	8	-300	f	715.294	n/a	-0.0528371		+	ATCGTCGACGACGACGAG	-6.82289
			AT2G37250	Chr2:15641684..15641711	reverse (5'->3')	GCTCTCTCGTCGTCGTCGACGATCACGT	CGTCGTCGTCGACG	8	-300	r	715.294	n/a	-0.0528371		+	CTCGTCGTCGTCGACGAT	-4.46228
			AT2G37250	Chr2:15641684..15641711	reverse (5'->3')	GCTCTCTCGTCGTCGTCGACGATCACGT	CGTCGACGATCACG	14	-292	r	715.294	n/a	-0.0528371		+	GTCGTCGACGATCACGTC	-15.3873
125	3 Ribonucleotide reductase (RNR) small subunit genes (RNR2A)	Arabidopsis thaliana	AT3G23580	Chr3:8460047..8460074	forward (5'->3')	GGTGTTGCCTTGAAAATCACGTCGGAAG	CCTTGAAAATCACG	8	-207	f	3.71443	n/a	-0.263949		+	TGCCTTGAAAATCACGTC	-8.75725
					reverse (5'->3')	CTTCCGACGTGATTTTCAAGGCAACACC
126	Adenosine kinase (ADK)	Arabidopsis thaliana	AT5G63400	Chr5:25394836..25394863	forward (5'->3')	CAGAAAACTTCGTTTTTCTCGAAAAAGA	CTTCGTTTTTCTCG	8	-39	r	51.7879	n/a	0.273823		-	AACTTCGTTTTTCTCGAA	6.00914
					reverse (5'->3')	TCTTTTTCGAGAAAAACGAAGTTTTCTG
127	Acyl Carrier Protein 2 (ACP2)	Arabidopsis thaliana	AT1G54580	Chr1:20389507..20389534	forward (5'->3')	CTCATCTCTTCGTCTTCTCCGCCTCCTT	CTTCGTCTTCTCCG	8	-58	f	12.649	n/a	0.865546		+	CTCTTCGTCTTCTCCGCC	18.1486
					reverse (5'->3')	AAGGAGGCGGAGAAGACGAAGAGATGAG
128	Lipoyltransferase (LT)	Arabidopsis thaliana	AT1G47578	Chr1:17484274..17484301	forward (5'->3')	ACAGTTTCCTTGGTGTCTCCGCCATTAC	CCTTGGTGTCTCCG	8	-84	f	0.574302	n/a	n/a		+	TTCCTTGGTGTCTCCGCC	19.4293
					reverse (5'->3')	GTAATGGCGGAGACACCAAGGAAACTGT
129	Cruciferin 3 (CRU3)	Arabidopsis thaliana	AT4G28520	Chr4:14087178..14087205	forward (5'->3')	GCAAACTCTTCGATCATATCGCCAATAT	CTTCGATCATATCG	8	-411	f	1.55328	0.832573	0.209401		+	CTCTTCGATCATATCGCC	16.6861
					reverse (5'->3')	ATATTGGCGATATGATCGAAGAGTTTGC
130	Glucose-1-phosphate adenylyltransferase (APL4)	Arabidopsis thaliana	AT2G21590	Chr2:c9239092..9239065	forward (5'->3')	GATAAATCCTCGAAAGCTACGAACTTTC	CCTCGAAAGCTACG	8	-290	r	252.02	n/a	0.193733		+	ATCCTCGAAAGCTACGAA	4.69074
					reverse (5'->3')	GAAAGTTCGTAGCTTTCGAGGATTTATC
131	Alanine aminotransferase 2 (ALAAT2)	Arabidopsis thaliana	AT1G72330	Chr1:27233507..27233534	forward (5'->3')	TTCTGAGCGTGGAGGACAAGGCAAAATT	CCTTGTCCTCCACG	8	-123	r	no binding	n/a	0.0464081		+	TGCCTTGTCCTCCACGCT	-11.2238
					reverse (5'->3')	AATTTTGCCTTGTCCTCCACGCTCAGAA
132	Ribosomal protein L27 family protein	Arabidopsis thaliana	AT5G15220	Chr5:c4942440..4942413	forward (5'->3')	TACTCGCCGTCGTCATCTCCGGCCACGC	CGTCGTCATCTCCG	8	-300	f	no binding	n/a	-0.201848		-	GCCGTCGTCATCTCCGGC	2.97763
					reverse (5'->3')	GCGTGGCCGGAGATGACGACGGCGAGTA
133	Ribosomal protein large subunit 27	Arabidopsis thaliana	AT5G40950	Chr5:c16410616..16410589	forward (5'->3')	CTGGCGCCTTAGACCAACTCGGCCATAT	CTTAGACCAACTCG	8	-270	r	no binding	n/a	-0.000217947		+	GCCTTAGACCAACTCGGC	-16.8945
					reverse (5'->3')	ATATGGCCGAGTTGGTCTAAGGCGCCAG
134	Glucose-6-phosphate/phosphate translocator 2 (GPT2)	Arabidopsis thaliana	AT1G61800	Chr1:22824486..22824514	forward (5'->3')	TCGAGATCATAGTCTTCATCAATTAGCC	CATAGTCTTCATCA	8	-34	f	no binding	n/a	0.811918	non-canonical	+	ATCATAGTCTTCATCAAT	-3.89579
					reverse (5'->3')	GGCTAATTGATGAAGACTATGATCTCGA
135	glucose-6-phosphate dehydrogenase 6 (G6PD6)	Arabidopsis thaliana	AT5G40760	Chr5:16311124..16311152	forward (5'->3')	ATCTCTGTGATGAAACCGAGGCTGTGAA	CCTCGGTTTCATCA	8	-153	r	32.3313	n/a	0.931398	non-canonical	+	AGCCTCGGTTTCATCACA	8.93978
					reverse (5'->3')	TTCACAGCCTCGGTTTCATCACAGAGAT
136	Glucose-6-phosphate/phosphate translocator 2 (GPT2)	Arabidopsis thaliana	AT1G61800	Chr1:22824477..22824504	forward (5'->3')	AAACCCACCTCGAGATCATCGTCTTCAT	CCTCGAGATCATCG	8	-43	f	4.45002	n/a	0.811918	AT1G61800 (-43) one base substitution "CCTCGAGATCATAG" to "CCTCGAGATCATCG"	+	CACCTCGAGATCATCGTC	17.4471
					reverse (5'->3')	ATGAAGACGATGATCTCGAGGTGGGTTT
137	AINTEGUMENTA-like 6 (AIL6)	Arabidopsis thaliana	AT5G10510	Chr5:3315643..3315670	forward (5'->3')	ATAATAACCTCGTGATTATCGTTTTCTC	CCTCGTGATTATCG	8	-341	f	1.37	0.85	-0.17616		+	AACCTCGTGATTATCGTT	12.6511
					reverse (5'->3')	GAGAAAACGATAATCACGAGGTTATTAT
138	E1-α component of Pyruvate Dehydrogenase Complex (PDH E1-α)	Arabidopsis thaliana	AT1G01090	Chr1:c49276..49249	forward (5'->3')	TCTCATCTCTTGTTCTCTCCGCCCATCT	TCTTGTTCTCTCCG	8	-103	f	10.787	n/a	0.896956	non-canonical	-	TCTCTTGTTCTCTCCGCC	3.54838
					reverse (5'->3')	AGATGGGCGGAGAGAACAAGAGATGAGA
139	2,3-Bisphosphoglycerate-dependent phosphoglycerate mutase	Aethionema arabicum	AA_scaffold4989_34	AA_scaffold4989:c153533..153506	forward (5'->3')	CTTCCTTCCTTGGTTTCATCGTCTTCGC	CCTTGGTTTCATCG	8	-294	f	29.2149	n/a	n/a			TTCCTTGGTTTCATCGTC	22.3479
					reverse (5'->3')	GCGAAGACGATGAAACCAAGGAAGGAAG
140	Glucose-6-phosphate/phosphate translocator 2 (GPT2)	Thellungiella halophila	Thhalv10023518m	NW_006256414.1:c2464603..2464575	forward (5'->3')	TCGGGATCATCGTTTTCATCAATCACCC	CATCGTTTTCATCA	8	-33	f	110.099	n/a	n/a			ATCATCGTTTTCATCAAT	3.07654
					reverse (5'->3')	GGGTGATTGATGAAAACGATGATCCCGA
141	2,3-Bisphosphoglycerate-dependent phosphoglycerate mutase-like	Brassica napus (rape)	BnaA07g33900D, LOC106400108	ChrA07:23164420..23164448	forward (5'->3')	TCTCCTTCCTCGGTTTCATCGTCACACA	CCTCGGTTTCATCG	8	-237	f	0.106039	n/a	n/a			TTCCTCGGTTTCATCGTC	25.2041
					reverse (5'->3')	TGTGTGACGATGAAACCGAGGAAGGAGA
142	2,3-Bisphosphoglycerate-dependent phosphoglycerate mutase	Tarenaya hassleriana	LOC104800160	NW_010969032.1:c358202..358174	forward (5'->3')	CTTTCATCCTCGGTTTCATCGTCGTCGT	CCTCGGTTTCATCG	8	-623	f	1.26921	n/a	n/a			ATCCTCGGTTTCATCGTC	23.6196
					reverse (5'->3')	ACGACGACGATGAAACCGAGGATGAAAG
143	2,3-Bisphosphoglycerate-dependent phosphoglycerate mutase	Ricinus communis (castor bean)	LOC8263037	NW_002994287.1:940777..940805	forward (5'->3')	TCTGATTCCTCGTTTTCTCCGCATACTG	CCTCGTTTTCTCCG	8	-568	f	0.163836	n/a	n/a			TTCCTCGTTTTCTCCGCA	22.1494
					reverse (5'->3')	CAGTATGCGGAGAAAACGAGGAATCAGA
144	2,3-Bisphosphoglycerate-dependent phosphoglycerate mutase	Citrus sinensis (sweet orange)	LOC102616660	NC_023048.1:c22045233..22045205	forward (5'->3')	TTTCCTGCCTCGGTTTCTTCGCTCGGTT	CCTCGGTTTCTTCG	8	-770	f	1.81821	n/a	n/a			TGCCTCGGTTTCTTCGCT	21.2376
					reverse (5'->3')	AACCGAGCGAAGAAACCGAGGCAGGAAA
145	2,3-Bisphosphoglycerate-dependent phosphoglycerate mutase	Vitis vinifera (wine grape)	LOC100245371	NC_012024.3:4143810..4143838	forward (5'->3')	TCTACCACCTCGGTTTCTCCGTTGCCGG	CCTCGGTTTCTCCG	8	-735	f	0.23239	n/a	n/a			CACCTCGGTTTCTCCGTT	16.5762
					reverse (5'->3')	CCGGCAACGGAGAAACCGAGGTGGTAGA
146	Phosphoglycerate mutase	Sesamum indicum (sesame)	LOC105158938	NC_026147.1:20211207..20211235	forward (5'->3')	ACTCTTGCCTCGATTTCATCGAACAGCC	CCTCGATTTCATCG	8	-745	f	0.943957	n/a	n/a			TGCCTCGATTTCATCGAA	22.5041
					reverse (5'->3')	GGCTGTTCGATGAAATCGAGGCAAGAGT
147	2,3-Bisphosphoglycerate-dependent phosphoglycerate mutase	Daucus carota subsp. sativus	LOC108213117	NC_030383.1:468955..468982	forward (5'->3')	TACATTTCCTCGGTTTCTTCGCCAACCC	CCTCGGTTTCTTCG	8	-1359	f	0.00190746	n/a	n/a			TTCCTCGGTTTCTTCGCC	25.6277
					reverse (5'->3')	GGGTTGGCGAAGAAACCGAGGAAATGTA
148	2,3-Bisphosphoglycerate-dependent phosphoglycerate mutase	Sorghum bicolor	LOC110434942	NC_012873.2:c58251113..58251086	forward (5'->3')	CCTTGCCCCTCGGTTTCGCCGCCGCTCC	CCTCGGTTTCGCCG	8	-490	f	1.60512	n/a	n/a			CCCCTCGGTTTCGCCGCC	21.5126
					reverse (5'->3')	GGAGCGGCGGCGAAACCGAGGGGCAAGG
149	2,3-Bisphosphoglycerate-dependent phosphoglycerate mutase	Populus trichocarpa (black cottonwood)	LOC7463204	NC_037286.1:6675922..6675949	forward (5'->3')	CACTCTTCCTCGTTTTCTTCGCTCTACT	CCTCGTTTTCTTCG	8	-675	f	12.017	n/a	n/a			TTCCTCGTTTTCTTCGCT	20.8046
					reverse (5'->3')	AGTAGAGCGAAGAAAACGAGGAAGAGTG
150	Sequence with highest aw-score	synthetic sequence	synthetic sequence	n/a	forward (5'->3')	GTTATATCCTCGTTATCACCGCCTTGTT	CCTCGTTATCACCG	8	n/a	f	2.32788	n/a	n/a			ATCCTCGTTATCACCGCC	23.5868
					reverse (5'->3')	AACAAGGCGGTGATAACGAGGATATAAC
151	Ketoacyl-ACP Synthase III (KASIII)	Thlaspi arvense	Ta011965	Ta_scaffold_44:113311..113338	forward (5'->3')	CTCTTCGCTTCGGAACTTCCGAAGATTT	CTTCGGAACTTCCG	8	-272	f	75.087	n/a	n/a			CGCTTCGGAACTTCCGAA	4.98573
					reverse (5'->3')	AAATCTTCGGAAGTTCCGAAGCGAAGAG
152	Ketoacyl-ACP Synthase III (KASIII)	Cardamine hirsuta	CARHR049250	Chr2:c1480473..1480446	forward (5'->3')	CTTTTAGCTTCGGTACTTCCGAAGATTT	CTTCGGTACTTCCG	8	-220	f	87.1949	n/a	n/a			AGCTTCGGTACTTCCGAA	5.35084
					reverse (5'->3')	AAATCTTCGGAAGTACCGAAGCTAAAAG
153	Ketoacyl-ACP Synthase III (KASIII)	Thellungiella parvula	Tp2g02000	ch2-1:c984442..984415	forward (5'->3')	CTCTTTGCTTCGGAACTTCCGAAGATTT	CTTCGGAACTTCCG	8	-276	f	67.0667	n/a	n/a			TGCTTCGGAACTTCCGAA	6.29803
					reverse (5'->3')	AAATCTTCGGAAGTTCCGAAGCAAAGAG
154	Biotin Carboxyl Carrier Protein 2, component of Heteromeric ACCase (BCCP2)	Brassica napus	BnaA03g05470D	ChrA03:2497086..2497113	forward (5'->3')	TCGTTTCCTTCGTAAACATCGAAATCAG	CTTCGTAAACATCG	8	-106	f	3.80333	n/a	n/a			TCCTTCGTAAACATCGAA	19.6798
					reverse (5'->3')	CTGATTTCGATGTTTACGAAGGAAACGA
155	Biotin Carboxyl Carrier Protein 2, component of Heteromeric ACCase (BCCP2)	Brassica napus	BnaA10g18680D	ChrA10:c13473938..13473911	forward (5'->3')	TGATGTTCTTCGTAAGTATCGAAACCAG	CTTCGTAAGTATCG	8	-246	f	0.380131	n/a	n/a			TTCTTCGTAAGTATCGAA	18.3335
					reverse (5'->3')	CTGGTTTCGATACTTACGAAGAACATCA
156	Biotin Carboxyl Carrier Protein 2, component of Heteromeric ACCase (BCCP2)	Aethionema arabicum	AA_scaffold2718	n/a	forward (5'->3')	GGATTCTCTTCGTAAGCATCGAAATCAG	CTTCGTAAGCATCG	8	-154	f	13.5583	n/a	n/a		n/a	CTCTTCGTAAGCATCGAA	18.7302
					reverse (5'->3')	CTGATTTCGATGCTTACGAAGAGAATCC
157	Pattern search "CnTnGn7CG" in random sampled sequences (33.2% GC)	n/a	n/a	n/a	forward (5'->3')	GGTATGACCTAGAACACACCGAGATATA	CCTAGAACACACCG	8	n/a	f	no binding	n/a	n/a		n/a	GACCTAGAACACACCGAG	8.67644
					reverse (5'->3')	TATATCTCGGTGTGTTCTAGGTCATACC
158	Pattern search "CnTnGn7CG" in random sampled sequences (33.2% GC)	n/a	n/a	n/a	forward (5'->3')	TTAAAGACGTCGGTCAGTTCGATGAATA	CGTCGGTCAGTTCG	8	n/a	f	394.467	n/a	n/a		n/a	GACGTCGGTCAGTTCGAT	8.16185
					reverse (5'->3')	TATTCATCGAACTGACCGACGTCTTTAA
159	Pattern search "CnTnGn7CG" in random sampled sequences (33.2% GC)	n/a	n/a	n/a	forward (5'->3')	TGCAGTACGTAGCTCTTGTCGTCAGGAT	CGTAGCTCTTGTCG	8	n/a	f	no binding	n/a	n/a		n/a	TACGTAGCTCTTGTCGTC	-3.45401
					reverse (5'->3')	ATCCTGACGACAAGAGCTACGTACTGCA
160	Pattern search "CnTnGn7CG" in random sampled sequences (33.2% GC)	n/a	n/a	n/a	forward (5'->3')	CTTGTGACATCGTGATTCACGAGTAATA	CATCGTGATTCACG	8	n/a	f	149.515	n/a	n/a		n/a	GACATCGTGATTCACGAG	-13.7713
					reverse (5'->3')	TATTACTCGTGAATCACGATGTCACAAG
161	Pattern search "CnTnGn7CG" in random sampled sequences (33.2% GC)	n/a	n/a	n/a	forward (5'->3')	AGGATTTCATTGCTAACGCCGTCCGCCA	CATTGCTAACGCCG	8	n/a	f	493.807	n/a	n/a		n/a	TTCATTGCTAACGCCGTC	1.96915
					reverse (5'->3')	TGGCGGACGGCGTTAGCAATGAAATCCT
162	Pattern search "CnTnGn7CG" in random sampled sequences (33.2% GC)	n/a	n/a	n/a	forward (5'->3')	TATATTACTTAGTTCGGGCCGGGACTAT	CTTAGTTCGGGCCG	8	n/a	f	no binding	n/a	n/a		n/a	TACTTAGTTCGGGCCGGG	-6.90463
					reverse (5'->3')	ATAGTCCCGGCCCGAACTAAGTAATATA
163	Pattern search "CnTnGn7CG" in random sampled sequences (33.2% GC)	n/a	n/a	n/a	forward (5'->3')	AACTTACCTTTGAGGGTTTCGGTCACGG	CTTTGAGGGTTTCG	8	n/a	f	no binding	n/a	n/a		n/a	ACCTTTGAGGGTTTCGGT	-7.06962
					reverse (5'->3')	CCGTGACCGAAACCCTCAAAGGTAAGTT
164	Pattern search "CnTnGn7CG" in random sampled sequences (33.2% GC)	n/a	n/a	n/a	forward (5'->3')	ATTAGAGCATAGCGCATATCGGATCCGT	CATAGCGCATATCG	8	n/a	f	642.733	n/a	n/a		n/a	AGCATAGCGCATATCGGA	-15.9663
					reverse (5'->3')	ACGGATCCGATATGCGCTATGCTCTAAT
165	Pattern search "CnTnGn7CG" in random sampled sequences (33.2% GC)	n/a	n/a	n/a	forward (5'->3')	GGAGACACCTCGTAGCCAACGAAGATCG	CCTCGTAGCCAACG	8	n/a	f	185.895	n/a	n/a		n/a	CACCTCGTAGCCAACGAA	-6.25554
					reverse (5'->3')	CGATCTTCGTTGGCTACGAGGTGTCTCC
166	Pattern search "CnTnGn7CG" in random sampled sequences (33.2% GC)	n/a	n/a	n/a	forward (5'->3')	TACATTACGTAGTGATAAGCGTGATGTA	CGTAGTGATAAGCG	8	n/a	f	not binding	n/a	n/a		n/a	TACGTAGTGATAAGCGTG	-7.50997
					reverse (5'->3')	TACATCACGCTTATCACTACGTAATGTA
167	Ketoacyl-ACP Synthase I (KASI)	Brassica napus	BnaC02g32230D	chrC02:c34716836..34716336	forward (5'->3')	ACACAAACATAGTACTTATCGCCTCTCT	CATAGTACTTATCG	8	-46	f	12.4008	n/a	n/a		-	AACATAGTACTTATCGCC	11.0217
					reverse (5'->3')	AGAGAGGCGATAAGTACTATGTTTGTGT
168	Ketoacyl-ACP Synthase I (KASI)	Lepidium meyenii	evm.model.scaffold369.120	scaffold369.120:588469..588969	forward (5'->3')	CGCACAACATCGTACTTATCGCTTCAAT	CATCGTACTTATCG	8	-59	f	18.0126	n/a	n/a		+	AACATCGTACTTATCGCT	11.3842
					reverse (5'->3')	ATTGAAGCGATAAGTACGATGTTGTGCG
169	Ketoacyl-ACP Synthase I (KASI)	Aethionema arabicum	AA_scaffold6750_16	AA_scaffold6750:c74091..73591	forward (5'->3')	ATCATAACATCGTGATTATCGCCTTTCT	CATCGTGATTATCG	8	-34	f	0.152701	n/a	n/a		-	AACATCGTGATTATCGCC	15.3506
					reverse (5'->3')	AGAAAGGCGATAATCACGATGTTATGAT
170	Ketoacyl-ACP Synthase I (KASI)	Aethionema arabicum	AA_scaffold6846_2	AA_scaffold6846:c8490..7990	forward (5'->3')	TTCACAACATCGTGATAATCGCCTCTCT	CATCGTGATAATCG	8	-60	f	7.80795	n/a	n/a		-	AACATCGTGATAATCGCC	13.352
					reverse (5'->3')	AGAGAGGCGATTATCACGATGTTGTGAA
171	Biotin Carboxyl Carrier Protein 2, component of Heteromeric ACCase (BCCP2)	Thellungiella halophila	Thhalv10014486m	scaffold_2:5131077..5131577	forward (5'->3')	CCTGCTTCCTTGGTTTCATCGTCCACTG	CCTTGGTTTCATCG	8	-39	f	15.9814	n/a	n/a		+	TTCCTTGGTTTCATCGTC	22.3479
					reverse (5'->3')	CAGTGGACGATGAAACCAAGGAAGCAGG
172	Biotin Carboxyl Carrier Protein 2, component of Heteromeric ACCase (BCCP2)	Cardamine hirsuta	CARHR197780	Chr6:c19060526..19060026	forward (5'->3')	CCTGCTTCCTCGGTTTCATCGACCACTG	CCTCGGTTTCATCG	8	-40	f	0.746693	n/a	n/a		-	TTCCTCGGTTTCATCGAC	26.9039
					reverse (5'->3')	CAGTGGTCGATGAAACCGAGGAAGCAGG
173	Biotin Carboxyl Carrier Protein 2, component of Heteromeric ACCase (BCCP2)	Brassica napus	BnaA10g18680D	chrA10:c13474285..13473785	forward (5'->3')	CGTGCTTCCTCGGTTACATCGTCAAACT	CCTCGGTTACATCG	8	-43	f	1.45837	n/a	n/a		-	TTCCTCGGTTACATCGTC	24.1048
					reverse (5'->3')	AGTTTGACGATGTAACCGAGGAAGCACG
174	Biotin Carboxyl Carrier Protein 2, component of Heteromeric ACCase (BCCP2)	Aethionema arabicum	AA_scaffold2718_193	AA_scaffold2718:c900174..899674	forward (5'->3')	CTTGCTTCCTCGGTTTCGTCGCCTACTG	CCTCGGTTTCGTCG	8	-49	f	0.445465	n/a	n/a		-	TTCCTCGGTTTCGTCGCC	24.0544
					reverse (5'->3')	CAGTAGGCGACGAAACCGAGGAAGCAAG
175	Plastidic pyruvate kinase β1 subunit (PKp-ß1)	Brassica napus	BnaCnng37100D	chrCnn_random:35460409..35460909	forward (5'->3')	AGAAATGCTTAGTTTGTATCGAAAGAGA	CTTAGTTTGTATCG	8	-133	r	2.10483	n/a	n/a		+	TGCTTAGTTTGTATCGAA	14.5966
					reverse (5'->3')	TCTCTTTCGATACAAACTAAGCATTTCT
176	Plastidic pyruvate kinase β1 subunit (PKp-ß1)	Brassica napus	BnaC02g44850D	chrC02_random:c675951..675451	forward (5'->3')	ATAAATGCTTAGTTTGTATCGAAAGAGA	CTTAGTTTGTATCG	8	-134	r	0.514018	n/a	n/a		-	TGCTTAGTTTGTATCGAA	14.5966
					reverse (5'->3')	TCTCTTTCGATACAAACTAAGCATTTAT
177	Plastidic pyruvate kinase β1 subunit (PKp-ß1)	Camelina sativa	Csa02g049190	Chr2:17607929..17608429	forward (5'->3')	CTCTTTGCTTAGTTGGTATCGAAACGTG	CTTAGTTGGTATCG	8	-222	r	21.9597	n/a	n/a		+	TGCTTAGTTGGTATCGAA	11.9081
					reverse (5'->3')	CACGTTTCGATACCAACTAAGCAAAGAG
178	Plastidic pyruvate kinase β1 subunit (PKp-ß1)	Camelina sativa	Csa11g084730	Chr11:41051791..41052291	forward (5'->3')	AAAATTGCTTTGTTCGTATCGAAACGTA	CTTTGTTCGTATCG	8	-167	r	6.04976	n/a	n/a		+	TGCTTTGTTCGTATCGAA	13.229
					reverse (5'->3')	TACGTTTCGATACGAACAAAGCAATTTT
179	Plastidic pyruvate kinase β1 subunit (PKp-ß1)	Lepidium meyenii	evm.model.scaffold101.144	scaffold101:885679..886179	forward (5'->3')	TCATGCTCTTAGTTCGTATCGAAATGTG	CTTAGTTCGTATCG	8	-370	r	22.4885	n/a	n/a		+	CTCTTAGTTCGTATCGAA	11.1715
					reverse (5'->3')	CACATTTCGATACGAACTAAGAGCATGA
180	Plastidic pyruvate kinase β1 subunit (PKp-ß1)	Aethionema arabicum	AA_scaffold3321_11	AA_scaffold3321:68022..68522	forward (5'->3')	AGTGTTGCTTAGTTCATATCGAAGAACG	CTTAGTTCATATCG	8	-136	r	13.8096	n/a	n/a		+	TGCTTAGTTCATATCGAA	12.1212
					reverse (5'->3')	CGTTCTTCGATATGAACTAAGCAACACT
181	Glucose-6-phosphate/phosphate translocator 2 (GPT2)	Cardamine hirsuta	CARHR050530	Chr2:c2127871..2127371	forward (5'->3')	AAACCCACCTCGAGCTCATCGTCTTCAT	CCTCGAGCTCATCG	8	-47	f	51.4659	n/a	n/a		-	CACCTCGAGCTCATCGTC	15.1371
					reverse (5'->3')	ATGAAGACGATGAGCTCGAGGTGGGTTT
182	Glucose-6-phosphate/phosphate translocator 2 (GPT2)	Arabidopsis lyrata	AL2G14290.v2.1	scaffold_2:c2196285..2195785	forward (5'->3')	GGAGCCACCTCAAGATCATCGTCTTCAT	CCTCAAGATCATCG	8	-46	f	403.637	n/a	n/a		-	CACCTCAAGATCATCGTC	3.15057
					reverse (5'->3')	ATGAAGACGATGATCTTGAGGTGGCTCC
183	Glucose-6-phosphate/phosphate translocator 2 (GPT2)	Capsella grandiflora	Cagra.10664s0001.v1.1	Scaffold10664:0..294	forward (5'->3')	AAACCTACCTCGAGATCATCATCATCTT	CCTCGAGATCATCA	8	-48	f	138.38	n/a	n/a		+	TACCTCGAGATCATCATC	4.46288
					reverse (5'->3')	AAGATGATGATGATCTCGAGGTAGGTTT
184	Glucose-6-phosphate/phosphate translocator 2 (GPT2)	Camelina sativa	Csa07g063090	Chr7:31985296..31985796	forward (5'->3')	AAACCCACCTTGACACCATCGTCTTCTT	CCTTGACACCATCG	8	-46	f	1099.54	n/a	n/a		+	CACCTTGACACCATCGTC	3.04863
					reverse (5'->3')	AAGAAGACGATGGTGTCAAGGTGGGTTT
185	Glucose-6-phosphate/phosphate translocator 2 (GPT2)	Lepidium meyenii	evm.model.scaffold971.43	scaffold971.43:230813..231313	forward (5'->3')	AAACCTTCCTCGAGATCATCGTCTTCAT	CCTCGAGATCATCG	8	-28	f	6.42437	n/a	n/a		+	TTCCTCGAGATCATCGTC	20.022
					reverse (5'->3')	ATGAAGACGATGATCTCGAGGAAGGTTT
186	Glucose-6-phosphate/phosphate translocator 2 (GPT2)	Brassica napus	BnaC08g42000D	chrC08:c36338051..36337551	forward (5'->3')	AAACCCACCTCGTGATCATCTCTCAAAC	CCTCGTGATCATCT	8	-42	f	625.432	n/a	n/a		-	CACCTCGTGATCATCTCT	2.34395
					reverse (5'->3')	GTTTGAGAGATGATCACGAGGTGGGTTT
187	Glucose-6-phosphate/phosphate translocator 2 (GPT2)	Thellungiella parvula	Tp2g02730	ch2-2:c156303..155803	forward (5'->3')	GAACCCACCTTGGGATCATCGTCTTCAT	CCTTGGGATCATCG	8	-44	f	40.8662	n/a	n/a		-	CACCTTGGGATCATCGTC	16.5993
					reverse (5'->3')	ATGAAGACGATGATCCCAAGGTGGGTTC
188	Glucose-6-phosphate/phosphate translocator 2 (GPT2)	Capsella rubella	Carubv10020443m.g	scaffold_2:c1391680..1391180	forward (5'->3')	AAACCCACCTCGAGACCATCATCATCTT	CCTCGAGACCATCA	8	-49	f	792.579	n/a	n/a		-	CACCTCGAGACCATCATC	-8.39175
					reverse (5'->3')	AAGATGATGATGGTCTCGAGGTGGGTTT
189	Lactate/malate dehydrogenase family protein (c-NAD-MDH1)	Arabidopsis thaliana	AT1G04410	Chr1c:1191622..1191595	forward (5'->3')	TCGTGGACGTGGTTCTTCTCGCCTTATC	CGTGGTTCTTCTCG	8	-348	f	no binding	n/a	n/a		-	GACGTGGTTCTTCTCGCC	-9.66943
					reverse (5'->3')	GATAAGGCGAGAAGAACCACGTCCACGA
190	Oleosin family protein	Arabidopsis thaliana	AT3G01570	Chr3c:223014..222987	forward (5'->3')	AGGCACTCTTTGTCCATCTCGTTGGTAT	CTTTGTCCATCTCG	8	-229	f	no binding	n/a	n/a		-	CTCTTTGTCCATCTCGTT	-5.59373
					reverse (5'->3')	ATACCAACGAGATGGACAAAGAGTGCCT
191	glycerol-3-phosphate (G3P) dehydrogenase (GPDHc)	Arabidopsis thaliana	AT3G07690	Chr3:2456918..2456945	forward (5'->3')	GATCAAGCTTTGAATAAGACGTGTCAAA	CTTTGAATAAGACG	8	-307	f	no binding	n/a	n/a		+	AGCTTTGAATAAGACGTG	-8.82744
					reverse (5'->3')	TTTGACACGTCTTATTCAAAGCTTGATC
192	Phospholipase D P1 (PLDP1)	Arabidopsis thaliana	AT3G16785	Chr3:5711175..5711202	forward (5'->3')	GGTTTCTCATCGGAATTCCCGGGGGGGA	CATCGGAATTCCCG	8	-147	f	219.6	n/a	n/a		+	CTCATCGGAATTCCCGGG	-7.85539
					reverse (5'->3')	TCCCCCCCGGGAATTCCGATGAGAAACC
193	Phosphoglucose isomerase 1 (PGI1)	Arabidopsis thaliana	AT4G24620	Chr4c:12712729..12712702	forward (5'->3')	GGATTCGTATAGTTTATTCCGATTTGAT	TATAGTTTATTCCG	8	-112	r	not binding	n/a	n/a	non-canonical	-	CGTATAGTTTATTCCGAT	-6.4506
					reverse (5'->3')	ATCAAATCGGAATAAACTATACGAATCC
7	Phosphoglucose isomerase 1 (PGI1)	Arabidopsis thaliana	AT4G24620	Chr4c:12712715..12712688	forward (5'->3')	AGCTTTATATTGGAGGATTCGTATAGTT	TATTGGAGGATTCG	8	-98	r	no binding	n/a	n/a	non-canonical	-	TATATTGGAGGATTCGTA	-8.08041
					reverse (5'->3')	AACTATACGAATCCTCCAATATAAAGCT

## Sheet: Table 5
Supplementary Table 5: Enrichment of the AW-box in genomic features of genes encoding for fatty acid biosynthesis in Arabidopsis thaliana. Test set are 52 genes annotated by the ARALIP database to be involved in fatty acid synthesis (annotation ‘Fatty Acid Synthesis’) (ARALIP: http://aralip.plantbiology.msu.edu/, Li-Beisson et al., 2013, Acyl-lipid metabolism. Arabidopsis Book 11: e0161).
Supplementary Table 5A: Genomic features of 500 bp size were searched for the AW-box motif. Presence of one or more motifs on either strand (hit) and number of total searched sequences (sequences searched) are used to calculate the hypergeometric probability mass function for the range of zero to 52 hits, resulting in the 99.9% confidence interval around the mean (expectation value). For the diff…
Genomic feature	genome wide number of hits (sequences searched)	Sample size	expected number of hits for 52 draws (Mean, 99.9% confidence range)	Number of hits for 52 FAS genes	fold enrichment	hypergeometric p-value	GC content of searched sequences (%)
1 to 500 bp upstream start	5540 (27414)	52	10.5 [0, 20]	30	2.85483	3.21947e-09	33.2
1 to 1000 bp upstream start	10053 (27414)	52	19.1 [8, 30]	36	1.88	1.85553e-06	33.3
501 to 1000 bp upstream start	5675 (27414)	52	10.8 [1, 21]	12	1.11477	0.388601	33.3
1001 to 1500 bp upstream start	6188 (27413)	52	11.7 [1, 21]	12	1.02231	0.519307	34.7
500 bp downstream start	11414 (27415)	52	21.7 [10, 32]	25	1.15475	0.21042	41
500 bp downstream stop	4569 (27413)	52	8.7 [0, 18]	6	0.692282	0.885324	33
Random shuffled sequences1
1 to 500 bp upstream start	5919 (27414)	52	11.2 [1, 21]	9	0.80161	0.820083	33.2
1 to 1000 bp upstream start	10678 (27414)	52	20.3 [9, 32]	22	1.086	0.358057	33.3
501 to 1000 bp upstream start	6094 (27414)	52	11.6 [2, 23]	15	1.29765	0.162533	33.3
1001 to 1500 bp upstream start	6963 (27413)	52	13.3 [3, 23]	7	0.529974	0.988412	34.7
500 bp downstream start	10406 (27415)	52	19.7 [8, 32]	21	1.06395	0.409572	41
500 bp downstream stop	5892 (27413)	52	11.2 [3, 23]	11	0.9842	0.578204	33
search "500 bp upstream start" with shuffled AW-box motif
motif: G.C.......CGT.	4580 (27414)	52	8.7 [1, 17]	13	1.4964	0.0827481	33.2
motif: .T..GC.C...G..	4661 (27414)	52	8.8 [1, 17]	10	1.13107	0.389201	33.2
motif: .G....T.C..GC.	4778 (27414)	52	9.1 [1, 18]	10	1.10337	0.421326	33.2
motif: C.T...G....C.G	4605 (27414)	52	8.7 [1, 17]	10	1.14483	0.373925	33.2
motif: ..TC...G..G..C	5751 (27414)	52	10.9 [2, 20]	5	0.458348	0.991057	33.2
motif: ..G.G....TCC..	5813 (27414)	52	11.0 [2, 21]	8	0.725536	0.888021	33.2
motif: T..G....C...GC	5272 (27414)	52	10.0 [1, 19]	16	1.59998	0.031379	33.2
motif: CG.....CT....G	4334 (27414)	52	8.2 [1, 17]	14	1.70297	0.0280569	33.2
motif: ..G.T..C..G..C	5525 (27414)	52	10.5 [2, 20]	9	0.858775	0.747262	33.2
motif: .T.....CC...GG	5015 (27414)	52	9.5 [1, 18]	10	1.05123	0.486511	33.2
search "500 bp upstream start" with AW-box motif, modified by single base substitutions
motif: C.T.G.......GG	6174 (27414)	52	11.7 [2, 22]	13	1.11006	0.385852	33.2
motif: C.T.G.......CC	6261 (27414)	52	11.9 [2, 22]	11	0.926228	0.66645	33.2
motif: C.T.G.......TG	10625 (27414)	52	20.2 [7, 34]	12	0.595417	0.994602	33.2
motif: C.C.G.......CG	3825 (27414)	52	7.3 [0, 16]	15	2.06742	0.00394461	33.2
motif: C.G.G.......CG	3877 (27414)	52	7.4 [0, 16]	12	1.63175	0.0559355	33.2
motif: C.T.C.......CG	4892 (27414)	52	9.3 [1, 18]	9	0.969896	0.596959	33.2
motif: C.T.T.......CG	9621 (27414)	52	18.2 [6, 31]	20	1.09592	0.353553	33.2
motif: C.A.G.......CG	5454 (27414)	52	10.3 [2, 20]	18	1.73991	0.00927497	33.2
motif: T.T.G.......CG	9721 (27414)	52	18.4 [6, 31]	23	1.24734	0.120195	33.2
motif: A.T.G.......CG	8534 (27414)	52	16.2 [5, 28]	20	1.23551	0.160171	33.2
500 bp random sequences2
random sequence	4334 (27416)	52	8.2, [0, 17]	n/a	n/a	n/a	30	prosearch -N 2 -S "C.T.G.......CG" rand.txt | awk '{print $7}' | sort | uniq | wc -l
random sequence	5889 (27416)	52	11.2, [1, 21]	n/a	n/a	n/a	33
random sequence	6833 (27416)	52	13.0, [3, 23]	n/a	n/a	n/a	35	prosearch -N 2 -S "C.T.G.......CG" rand2.txt | awk '{print $7}' | sort | uniq | wc -l
random sequence	10042 (27416)	52	19.0, [8, 30]	n/a	n/a	n/a	40	prosearch -N 2 -S "C.T.G.......CG" rand3.txt | awk '{print $7}' | sort | uniq | wc -l
1 “fasta-shuffle-letters” tool from the MEME suite (Bailey et al., 2009, Nucleic Acids Res 37: W202-208)
2 generated by FaBox online tool (http://users-birc.au.dk/palle/php/fabox/random_sequence_generator.php, VILLESEN, 2007, Molecular Ecology Notes 7: 965-968)
Supplementary Table 5B: Enrichment analysis of intronic sequences. The above analysis (Supplementary Table 5A) implies that the probability for presence of the motif per sequences is about the same for all sequences in the genome (hypergeometric model). This in particular depends on the sequences analyzed above being of constant length. In case of intron sequences this is not the case. The file "…
	number of genes with aw-motif	number of genes with aw-motif in 1st intron
FAS genes with aw-motif present	19	7
random shuffling of sequences (1)	22	7
random shuffling of sequences (2)	21	8
random shuffling of sequences (3)	19	8
random shuffling of sequences (4)	28	13
random shuffling of sequences (5)	24	8
random shuffling of sequences (6)	20	9
random shuffling of sequences (7)	18	1
random shuffling of sequences (8)	23	9
random shuffling of sequences (9)	21	7
random shuffling of sequences (10)	19	7
average for randomization (1-10)	21.5	7.7
standard deviation (1-10)	2.95334	2.94581

## Sheet: Table 6
Supplementary Table 6: Enrichment of the AW-box in promoter regions of Arabidopsis thaliana protein encoding genes and of ortholog genes in 11 other brassicaceae species. Hypergeometric p-value for over-representation of AW-box in orthologous upstream regions is given. 915 TAIR gene IDs for which p-value is below 3.02 x 10-4 are listed. Co-expression analysis wwas done using a transcriptomic data…
TAIR ID / orthology group	Number of orthologous upstream regions (includes A. thaliana)	Number of orthologous upstream regions with AW-box present in 500 bp upstream ATG region	p-value	Number of AW-box sequences in 500 bp upstream ATG region	species conservation	gene expression Pearson correlation coefficient (WRI1)	TAIR10 annotation
AT1G01090	25	24	4.44089e-15	1	11	0.980749	pyruvate dehydrogenase E1 alpha
AT3G08960	21	21	2.02061e-14	1	8	0.805396	ARM repeat superfamily protein
AT2G13350	20	20	9.07052e-14	1	2	0.470892	Calcium-dependent lipid-binding (CaLB domain) family protein
AT3G22960	20	20	9.07052e-14	1	11	0.969536	Pyruvate kinase family protein
AT3G61670	20	20	9.07052e-14	1	10	0.861199	Protein of unknown function (DUF3133)
AT5G59340	19	19	4.06897e-13	2	11	-0.123757	WUSCHEL related homeobox 2
AT1G75080	24	22	7.6894e-13	3	12	0.897052	Brassinosteroid signalling positive regulator (BZR1) family protein
AT1G62640	21	20	1.4998e-12	2	10	0.963282	3-ketoacyl-acyl carrier protein synthase III
AT5G58430	21	20	1.4998e-12	1	11	0.761467	exocyst subunit exo70 family protein B1
AT1G11905	18	18	1.82676e-12	1	11	0.885854	B-cell receptor-associated protein 31-like
AT1G62330	18	18	1.82676e-12	2	11	0.955414	O-fucosyltransferase family protein
AT5G19875	18	18	1.82676e-12	1	11	n/a	unknown protein; FUNCTIONS IN: molecular_function unknown; INVOLVED IN: response to oxidative stress; LOCATED IN: endomembrane system; EXPRESSED IN: 21 plant structures; EXPRESSED DURING: 13 growth stages; BEST Arabidopsis thaliana protein match is: unknown protein (TAIR:AT2G31940.1); Has 30201 Blast hits to 17322 proteins in 780 species: Archae - 12; Bacteria - 1396; Metazoa - 17338; Fungi - 342…
AT1G07290	23	21	3.1678e-12	2	11	0.749483	golgi nucleotide sugar transporter 2
AT4G30780	23	21	3.1678e-12	1	12	-0.694671	unknown protein; BEST Arabidopsis thaliana protein match is: unknown protein (TAIR:AT2G24100.1); Has 109 Blast hits to 109 proteins in 18 species: Archae - 0; Bacteria - 0; Metazoa - 1; Fungi - 0; Plants - 95; Viruses - 0; Other Eukaryotes - 13 (source: NCBI BLink).
AT5G56040	23	21	3.1678e-12	1	11	0.607008	Leucine-rich receptor-like protein kinase family protein
AT5G48230	25	22	5.04385e-12	3	12	0.88461	acetoacetyl-CoA thiolase 2
AT1G32190	20	19	6.41642e-12	1	12	0.994279	alpha/beta-Hydrolases superfamily protein
AT1G64090	20	19	6.41642e-12	2	12	0.917976	Reticulan like protein B3
AT2G40475	20	19	6.41642e-12	1	10	0.949223	unknown protein; BEST Arabidopsis thaliana protein match is: unknown protein (TAIR:AT3G56260.2); Has 477 Blast hits to 219 proteins in 41 species: Archae - 0; Bacteria - 4; Metazoa - 91; Fungi - 61; Plants - 144; Viruses - 0; Other Eukaryotes - 177 (source: NCBI BLink).
AT3G29300	17	17	8.20044e-12	1	11	0.678733	unknown protein; FUNCTIONS IN: molecular_function unknown; INVOLVED IN: biological_process unknown; LOCATED IN: endomembrane system; EXPRESSED IN: 12 plant structures; EXPRESSED DURING: 6 growth stages; Has 451 Blast hits to 349 proteins in 91 species: Archae - 0; Bacteria - 85; Metazoa - 81; Fungi - 88; Plants - 18; Viruses - 1; Other Eukaryotes - 178 (source: NCBI BLink).
AT1G24360	22	20	1.29999e-11	2	11	0.955553	NAD(P)-binding Rossmann-fold superfamily protein
AT2G38040	22	20	1.29999e-11	1	12	0.944866	acetyl Co-enzyme a carboxylase carboxyltransferase alpha subunit
AT3G28910	22	20	1.29999e-11	1	11	0.603797	myb domain protein 30
AT5G52920	22	20	1.29999e-11	2	12	0.954744	plastidic pyruvate kinase beta subunit 1
AT5G56500	26	22	2.58105e-11	2	9	0.548664	TCP-1/cpn60 chaperonin family protein
AT1G09740	19	18	2.7384e-11	1	6	-0.763171	Adenine nucleotide alpha hydrolases-like superfamily protein
AT2G43360	19	18	2.7384e-11	5	12	0.924666	Radical SAM superfamily protein
AT3G05500	19	18	2.7384e-11	1	11	0.828224	Rubber elongation factor protein (REF)
AT3G60750	28	23	2.96809e-11	1	12	0.926566	Transketolase
AT5G46290	28	23	2.96809e-11	2	12	0.975296	3-ketoacyl-acyl carrier protein synthase I
AT1G21780	16	16	3.6812e-11	5	11	-0.851373	BTB/POZ domain-containing protein
AT1G12050	21	19	5.31247e-11	1	10	0.756092	fumarylacetoacetase, putative
AT1G30120	21	19	5.31247e-11	2	11	0.974893	pyruvate dehydrogenase E1 beta
AT1G51660	21	19	5.31247e-11	1	7	0.717456	mitogen-activated protein kinase kinase 4
AT1G71210	21	19	5.31247e-11	5	10	0.291266	Pentatricopeptide repeat (PPR) superfamily protein
AT2G41540	21	19	5.31247e-11	1	11	0.981619	6-phosphogluconate dehydrogenase family protein
AT3G46620	21	19	5.31247e-11	1	11	0.69004	zinc finger (C3HC4-type RING finger) family protein
AT3G62630	21	19	5.31247e-11	1	10	0.971544	Protein of unknown function (DUF1645)
AT4G33580	21	19	5.31247e-11	1	12	0.931541	beta carbonic anhydrase 5
AT3G10020	23	20	7.85477e-11	1	9	-0.830652	unknown protein; FUNCTIONS IN: molecular_function unknown; INVOLVED IN: response to oxidative stress, anaerobic respiration; LOCATED IN: cellular_component unknown; EXPRESSED IN: 23 plant structures; EXPRESSED DURING: 13 growth stages; Has 47 Blast hits to 47 proteins in 12 species: Archae - 0; Bacteria - 0; Metazoa - 1; Fungi - 0; Plants - 46; Viruses - 0; Other Eukaryotes - 0 (source: NCBI BLin…
AT4G23740	23	20	7.85477e-11	2	12	0.843585	Leucine-rich repeat protein kinase family protein
AT5G10510	23	20	7.85477e-11	1	11	-0.0695739	AINTEGUMENTA-like 6
AT3G11130	27	22	1.09742e-10	3	11	0.720846	Clathrin, heavy chain
AT1G22600	18	17	1.16553e-10	2	10	-0.880004	Late embryogenesis abundant protein (LEA) family protein
AT1G53520	18	17	1.16553e-10	1	11	0.933997	Chalcone-flavanone isomerase family protein
AT1G74040	18	17	1.16553e-10	3	9	0.735922	2-isopropylmalate synthase 1
AT2G18876	18	17	1.16553e-10	3	10	0.689709	Afadin/alpha-actinin-binding protein
AT3G16950	18	17	1.16553e-10	1	7	0.969186	lipoamide dehydrogenase 1
AT1G16960	20	18	2.16091e-10	2	11	0.571862	Ubiquitin domain-containing protein
AT1G19360	20	18	2.16091e-10	2	9	0.91299	Nucleotide-diphospho-sugar transferase family protein
AT1G53770	20	18	2.16091e-10	1	10	0.772142	O-fucosyltransferase family protein
AT1G64190	20	18	2.16091e-10	3	10	0.955297	6-phosphogluconate dehydrogenase family protein
AT2G37240	20	18	2.16091e-10	3	9	0.983612	Thioredoxin superfamily protein
AT2G44620	20	18	2.16091e-10	1	9	0.810915	mitochondrial acyl carrier protein 1
AT3G15540	20	18	2.16091e-10	2	11	0.59902	indole-3-acetic acid inducible 19
AT4G01900	20	18	2.16091e-10	4	12	0.981316	GLNB1 homolog
AT4G36700	20	18	2.16091e-10	2	11	0.696142	RmlC-like cupins superfamily protein
AT5G08415	20	18	2.16091e-10	1	12	0.959796	Radical SAM superfamily protein
AT5G10160	20	18	2.16091e-10	1	11	0.939314	Thioesterase superfamily protein
AT5G16150	20	18	2.16091e-10	3	12	0.821825	plastidic GLC translocator
AT5G23340	20	18	2.16091e-10	1	11	-0.912867	RNI-like superfamily protein
AT5G45290	20	18	2.16091e-10	2	12	0.972563	RING/U-box superfamily protein
AT5G52910	20	18	2.16091e-10	2	11	0.579504	timeless family protein
AT5G56460	20	18	2.16091e-10	2	10	0.864248	Protein kinase superfamily protein
AT1G12380	22	19	3.07248e-10	2	10	0.834773	unknown protein; BEST Arabidopsis thaliana protein match is: unknown protein (TAIR:AT1G62870.1); Has 173 Blast hits to 170 proteins in 34 species: Archae - 0; Bacteria - 4; Metazoa - 25; Fungi - 8; Plants - 123; Viruses - 7; Other Eukaryotes - 6 (source: NCBI BLink).
AT2G30200	22	19	3.07248e-10	1	11	0.969045	catalytics;transferases;[acyl-carrier-protein] S-malonyltransferases;binding
AT2G30250	22	19	3.07248e-10	1	12	n/a	WRKY DNA-binding protein 25
AT2G30970	22	19	3.07248e-10	1	10	0.911594	aspartate aminotransferase 1
AT3G03140	22	19	3.07248e-10	2	8	0.324591	Tudor/PWWP/MBT superfamily protein
AT3G15030	22	19	3.07248e-10	1	11	0.988231	TCP family transcription factor 4
AT3G22380	22	19	3.07248e-10	1	11	0.856418	time for coffee
AT5G56890	22	19	3.07248e-10	3	11	0.915185	Protein kinase superfamily protein
AT1G12000	24	20	3.71489e-10	2	11	0.928195	Phosphofructokinase family protein
AT1G60950	24	20	3.71489e-10	1	6	0.861775	2Fe-2S ferredoxin-like superfamily protein
AT3G13060	24	20	3.71489e-10	1	10	0.955626	evolutionarily conserved C-terminal region 5
AT4G23630	24	20	3.71489e-10	2	8	-0.205574	VIRB2-interacting protein 1
AT5G04430	24	20	3.71489e-10	2	12	0.803288	binding to TOMV RNA 1L (long form)
AT1G18265	17	16	4.94596e-10	2	11	0.887023	Protein of unknown function, DUF593
AT1G74030	17	16	4.94596e-10	2	11	0.9606	enolase 1
AT2G06040	17	16	4.94596e-10	2	9	-0.205089	CONTAINS InterPro DOMAIN/s: Leucine-rich repeat, cysteine-containing subtype (InterPro:IPR006553); BEST Arabidopsis thaliana protein match is: RNI-like superfamily protein (TAIR:AT5G21900.1); Has 5028 Blast hits to 2547 proteins in 240 species: Archae - 0; Bacteria - 125; Metazoa - 2326; Fungi - 765; Plants - 1373; Viruses - 0; Other Eukaryotes - 439 (source: NCBI BLink).
AT2G28330	17	16	4.94596e-10	1	8	0.892728	unknown protein; BEST Arabidopsis thaliana protein match is: unknown protein (TAIR:AT1G08035.1); Has 18 Blast hits to 18 proteins in 6 species: Archae - 0; Bacteria - 0; Metazoa - 0; Fungi - 0; Plants - 18; Viruses - 0; Other Eukaryotes - 0 (source: NCBI BLink).
AT3G49410	17	16	4.94596e-10	2	12	0.49426	Transcription factor IIIC, subunit 5
AT4G14720	17	16	4.94596e-10	1	10	0.583703	TIFY domain/Divergent CCT motif family protein
AT5G41670	17	16	4.94596e-10	1	8	0.914923	6-phosphogluconate dehydrogenase family protein
AT1G20230	14	14	7.41788e-10	2	10	0.0520419	Pentatricopeptide repeat (PPR) superfamily protein
AT5G57870	14	14	7.41788e-10	1	10	0.632551	MIF4G domain-containing protein / MA3 domain-containing protein
AT1G05840	19	17	8.74494e-10	5	12	0.184553	Eukaryotic aspartyl protease family protein
AT1G30190	19	17	8.74494e-10	1	10	-0.969984	unknown protein; BEST Arabidopsis thaliana protein match is: unknown protein (TAIR:AT2G34610.1); Has 56 Blast hits to 56 proteins in 13 species: Archae - 0; Bacteria - 0; Metazoa - 0; Fungi - 0; Plants - 44; Viruses - 0; Other Eukaryotes - 12 (source: NCBI BLink).
AT1G67590	19	17	8.74494e-10	1	11	0.945903	Remorin family protein
AT2G38820	19	17	8.74494e-10	1	10	-0.920439	Protein of unknown function (DUF506)
AT3G49400	19	17	8.74494e-10	3	12	-0.227878	Transducin/WD40 repeat-like superfamily protein
AT3G55360	19	17	8.74494e-10	1	11	0.945447	3-oxo-5-alpha-steroid 4-dehydrogenase family protein
AT4G17940	19	17	8.74494e-10	1	0	0.533336	Tetratricopeptide repeat (TPR)-like superfamily protein
AT4G34830	19	17	8.74494e-10	1	7	0.670708	Pentatricopeptide repeat (PPR) superfamily protein
AT5G64310	19	17	8.74494e-10	1	9	0.523956	arabinogalactan protein 1
AT1G05205	21	18	1.19389e-09	2	7	0.796	unknown protein; Has 44 Blast hits to 44 proteins in 16 species: Archae - 0; Bacteria - 0; Metazoa - 0; Fungi - 0; Plants - 44; Viruses - 0; Other Eukaryotes - 0 (source: NCBI BLink).
AT1G09800	21	18	1.19389e-09	1	11	0.651892	Pseudouridine synthase family protein
AT1G66430	21	18	1.19389e-09	1	10	0.957604	pfkB-like carbohydrate kinase family protein
AT3G25860	21	18	1.19389e-09	1	12	0.948024	2-oxoacid dehydrogenases acyltransferase family protein
AT5G13630	21	18	1.19389e-09	4	10	0.839783	magnesium-chelatase subunit chlH, chloroplast, putative / Mg-protoporphyrin IX chelatase, putative (CHLH)
AT5G16370	21	18	1.19389e-09	1	9	0.289642	acyl activating enzyme 5
AT1G70780	23	19	1.39357e-09	1	11	-0.919438	unknown protein; FUNCTIONS IN: molecular_function unknown; INVOLVED IN: biological_process unknown; LOCATED IN: mitochondrion; EXPRESSED IN: sperm cell, male gametophyte, pollen tube; EXPRESSED DURING: L mature pollen stage, M germinated pollen stage; BEST Arabidopsis thaliana protein match is: unknown protein (TAIR:AT1G23150.1); Has 143 Blast hits to 143 proteins in 17 species: Archae - 0; Bacte…
AT4G30960	23	19	1.39357e-09	4	9	0.614367	SOS3-interacting protein 3
AT5G26990	23	19	1.39357e-09	1	10	0.611363	Drought-responsive family protein
AT1G23820	27	21	1.42754e-09	1	11	0.830151	spermidine synthase 1
AT3G55440	25	20	1.46437e-09	2	12	0.93054	triosephosphate isomerase
AT3G13420	16	15	2.09179e-09	2	10	0.785527	unknown protein; BEST Arabidopsis thaliana protein match is: unknown protein (TAIR:AT1G55535.1); Has 66 Blast hits to 66 proteins in 16 species: Archae - 0; Bacteria - 0; Metazoa - 0; Fungi - 0; Plants - 66; Viruses - 0; Other Eukaryotes - 0 (source: NCBI BLink).
AT3G56130	16	15	2.09179e-09	1	10	0.918044	biotin/lipoyl attachment domain-containing protein
AT5G14990	13	13	3.32982e-09	1	7	n/a	BEST Arabidopsis thaliana protein match is: myosin heavy chain-related (TAIR:AT2G34730.1); Has 8284 Blast hits to 6001 proteins in 578 species: Archae - 107; Bacteria - 678; Metazoa - 3983; Fungi - 607; Plants - 315; Viruses - 16; Other Eukaryotes - 2578 (source: NCBI BLink).
AT3G12740	18	16	3.51893e-09	3	8	0.902314	ALA-interacting subunit 1
AT3G26410	18	16	3.51893e-09	1	2	0.0480387	methyltransferases;nucleic acid binding
AT3G44460	18	16	3.51893e-09	1	12	0.468625	Basic-leucine zipper (bZIP) transcription factor family protein
AT3G48430	18	16	3.51893e-09	3	10	0.903243	relative of early flowering 6
AT5G11030	18	16	3.51893e-09	1	11	0.169959	aberrant lateral root formation 4
AT5G27200	18	16	3.51893e-09	2	11	0.942486	acyl carrier protein 5
AT5G58090	18	16	3.51893e-09	1	4	0.230077	O-Glycosyl hydrolases family 17 protein
AT1G13180	20	17	4.60544e-09	3	10	0.89399	Actin-like ATPase superfamily protein
AT1G49010	20	17	4.60544e-09	2	11	0.934936	Duplicated homeodomain-like superfamily protein
AT1G50370	20	17	4.60544e-09	1	12	0.740324	Calcineurin-like metallo-phosphoesterase superfamily protein
AT1G53290	20	17	4.60544e-09	1	10	0.844588	Galactosyltransferase family protein
AT1G78050	20	17	4.60544e-09	2	12	0.969091	phosphoglycerate/bisphosphoglycerate mutase
AT2G01220	20	17	4.60544e-09	1	11	0.332178	Nucleotidylyl transferase superfamily protein
AT3G07020	20	17	4.60544e-09	2	2	0.0880772	UDP-Glycosyltransferase superfamily protein
AT3G53670	20	17	4.60544e-09	1	10	0.724609	unknown protein; BEST Arabidopsis thaliana protein match is: unknown protein (TAIR:AT2G37480.1); Has 176 Blast hits to 173 proteins in 30 species: Archae - 0; Bacteria - 0; Metazoa - 8; Fungi - 13; Plants - 154; Viruses - 0; Other Eukaryotes - 1 (source: NCBI BLink).
AT4G03390	20	17	4.60544e-09	1	11	-0.316013	STRUBBELIG-receptor family 3
AT4G16155	20	17	4.60544e-09	1	4	0.878244	dihydrolipoyl dehydrogenases
AT4G21070	20	17	4.60544e-09	1	10	0.595504	breast cancer susceptibility1
AT5G15220	20	17	4.60544e-09	2	8	0.735815	Ribosomal protein L27 family protein
AT5G16390	20	17	4.60544e-09	1	11	0.929434	chloroplastic acetylcoenzyme A carboxylase 1
AT5G16760	20	17	4.60544e-09	1	11	0.467926	Inositol 1,3,4-trisphosphate 5/6-kinase family protein
AT5G63290	20	17	4.60544e-09	2	6	0.0248109	Radical SAM superfamily protein
AT2G32930	26	20	5.00367e-09	1	10	0.763771	zinc finger nuclease 2
AT4G34710	26	20	5.00367e-09	1	11	-0.693191	arginine decarboxylase 2
AT3G02200	22	18	5.18379e-09	1	10	0.415939	Proteasome component (PCI) domain protein
AT3G09300	22	18	5.18379e-09	1	11	0.872622	OSBP(oxysterol binding protein)-related protein 3B
AT3G23580	22	18	5.18379e-09	1	5	-0.0271947	ribonucleotide reductase 2A
AT3G47660	22	18	5.18379e-09	2	8	0.61242	Regulator of chromosome condensation (RCC1) family protein
AT3G51520	22	18	5.18379e-09	1	11	0.940973	diacylglycerol acyltransferase family
AT5G11870	22	18	5.18379e-09	4	11	0.453696	Alkaline phytoceramidase (aPHC)
AT5G40030	22	18	5.18379e-09	1	12	0.825566	Protein kinase superfamily protein
AT5G50390	22	18	5.18379e-09	2	11	0.989844	Pentatricopeptide repeat (PPR-like) superfamily protein
AT3G24340	24	19	5.2775e-09	1	9	0.687951	chromatin remodeling 40
AT4G39200	24	19	5.2775e-09	2	0	0.598728	Ribosomal protein S25 family protein
AT1G01500	15	14	8.81334e-09	1	7	-0.293392	Erythronate-4-phosphate dehydrogenase family protein
AT5G14660	15	14	8.81334e-09	0	0	0.424469	peptide deformylase 1B
AT1G28530	17	15	1.40707e-08	3	10	0.100893	unknown protein; INVOLVED IN: biological_process unknown; LOCATED IN: chloroplast; EXPRESSED IN: 19 plant structures; EXPRESSED DURING: 10 growth stages; Has 20 Blast hits to 20 proteins in 6 species: Archae - 0; Bacteria - 0; Metazoa - 0; Fungi - 0; Plants - 20; Viruses - 0; Other Eukaryotes - 0 (source: NCBI BLink).
AT1G78130	17	15	1.40707e-08	1	9	-0.487311	Major facilitator superfamily protein
AT1G79915	17	15	1.40707e-08	1	7	0.733584	Putative methyltransferase family protein
AT3G08920	17	15	1.40707e-08	1	9	0.748953	Rhodanese/Cell cycle control phosphatase superfamily protein
AT3G51320	17	15	1.40707e-08	1	8	0.433906	Pentatricopeptide repeat (PPR) superfamily protein
AT3G51890	17	15	1.40707e-08	2	11	0.944213	Clathrin light chain protein
AT4G03210	17	15	1.40707e-08	2	12	0.726213	xyloglucan endotransglucosylase/hydrolase 9
AT4G35590	17	15	1.40707e-08	1	4	0.943927	RWP-RK domain-containing protein
AT5G50150	17	15	1.40707e-08	2	10	0.852245	Protein of Unknown Function (DUF239)
AT3G51325	12	12	1.49472e-08	1	9	n/a	RING/U-box superfamily protein
AT1G27120	27	20	1.52212e-08	2	4	0.978433	Galactosyltransferase family protein
AT2G02760	27	20	1.52212e-08	1	3	0.72308	ubiquiting-conjugating enzyme 2
AT1G10560	19	16	1.76226e-08	2	9	0.657319	plant U-box 18
AT1G23200	19	16	1.76226e-08	1	10	0.707229	Plant invertase/pectin methylesterase inhibitor superfamily
AT1G29250	19	16	1.76226e-08	2	10	0.427269	Alba DNA/RNA-binding protein
AT1G61667	19	16	1.76226e-08	1	12	0.611574	Protein of unknown function, DUF538
AT2G25110	19	16	1.76226e-08	1	10	0.910517	stromal cell-derived factor 2-like protein precursor
AT2G37195	19	16	1.76226e-08	1	10	0.847973	unknown protein; FUNCTIONS IN: molecular_function unknown; INVOLVED IN: biological_process unknown; LOCATED IN: endomembrane system; Has 23 Blast hits to 23 proteins in 10 species: Archae - 0; Bacteria - 0; Metazoa - 0; Fungi - 0; Plants - 23; Viruses - 0; Other Eukaryotes - 0 (source: NCBI BLink).
AT2G45870	19	16	1.76226e-08	1	12	0.921885	Bestrophin-like protein
AT5G15530	19	16	1.76226e-08	2	11	0.994132	biotin carboxyl carrier protein 2
AT5G23310	19	16	1.76226e-08	1	6	0.480397	Fe superoxide dismutase 3
AT5G47010	19	16	1.76226e-08	2	9	0.492005	RNA helicase, putative
AT5G61430	19	16	1.76226e-08	1	12	0.674957	NAC domain containing protein 100
AT1G21080	23	18	1.88286e-08	1	7	-0.868108	DNAJ heat shock N-terminal domain-containing protein
AT2G35610	23	18	1.88286e-08	1	12	0.914937	xyloglucanase 113
AT5G46910	23	18	1.88286e-08	1	5	0.974938	Transcription factor jumonji (jmj) family protein / zinc finger (C5HC2 type) family protein
AT2G22290	21	17	1.91045e-08	1	2	n/a	RAB GTPase homolog H1D
AT2G38560	21	17	1.91045e-08	2	0	0.214394	transcript elongation factor IIS
AT3G18524	21	17	1.91045e-08	0	0	0.544673	MUTS homolog 2
AT3G60250	21	17	1.91045e-08	1	11	0.875082	casein kinase II beta chain 3
AT5G54600	21	17	1.91045e-08	1	8	0.57675	Translation protein SH3-like family protein
AT5G42020	32	22	2.66008e-08	2	9	0.97074	Heat shock protein 70 (Hsp 70) family protein
AT1G74400	14	13	3.69742e-08	1	5	0.404669	Tetratricopeptide repeat (TPR)-like superfamily protein
AT5G43310	26	19	5.08704e-08	1	10	0.988716	COP1-interacting protein-related
AT1G04570	16	14	5.58643e-08	1	9	0.809639	Major facilitator superfamily protein
AT1G13020	16	14	5.58643e-08	1	7	0.889317	eukaryotic initiation factor 4B2
AT1G47510	16	14	5.58643e-08	1	9	-0.963717	inositol polyphosphate 5-phosphatase 11
AT3G06910	16	14	5.58643e-08	1	7	0.734743	UB-like protease 1A
AT3G09100	16	14	5.58643e-08	2	2	-0.0971604	mRNA capping enzyme family protein
AT5G01075	16	14	5.58643e-08	1	9	0.995073	Glycosyl hydrolase family 35 protein
AT5G16310	16	14	5.58643e-08	1	6	0.658023	Peptidase C12, ubiquitin carboxyl-terminal hydrolase 1
AT5G40950	16	14	5.58643e-08	1	10	0.634471	ribosomal protein large subunit 27
AT1G67800	24	18	5.94818e-08	2	11	0.484596	Copine (Calcium-dependent phospholipid-binding protein) family
AT2G37480	24	18	5.94818e-08	2	8	-0.209172	unknown protein; BEST Arabidopsis thaliana protein match is: unknown protein (TAIR:AT3G53670.2); Has 186 Blast hits to 186 proteins in 35 species: Archae - 0; Bacteria - 2; Metazoa - 14; Fungi - 7; Plants - 154; Viruses - 0; Other Eukaryotes - 9 (source: NCBI BLink).
AT1G65840	22	17	6.6435e-08	1	5	0.987535	polyamine oxidase 4
AT1G70230	22	17	6.6435e-08	1	8	0.453828	TRICHOME BIREFRINGENCE-LIKE 27
AT3G45640	22	17	6.6435e-08	2	12	-0.27672	mitogen-activated protein kinase 3
AT3G62330	22	17	6.6435e-08	2	9	-0.315794	Zinc knuckle (CCHC-type) family protein
AT4G00370	22	17	6.6435e-08	3	10	0.867377	Major facilitator superfamily protein
AT4G00660	22	17	6.6435e-08	1	7	0.497528	RNAhelicase-like 8
AT4G34940	22	17	6.6435e-08	2	9	n/a	armadillo repeat only 1
AT4G37390	22	17	6.6435e-08	2	11	0.0792071	Auxin-responsive GH3 family protein
AT5G18570	22	17	6.6435e-08	2	11	0.527416	GTP1/OBG family protein
AT5G48655	22	17	6.6435e-08	0	0	-0.469853	RING/U-box superfamily protein
AT5G65300	22	17	6.6435e-08	3	10	-0.827044	unknown protein; Has 30201 Blast hits to 17322 proteins in 780 species: Archae - 12; Bacteria - 1396; Metazoa - 17338; Fungi - 3422; Plants - 5037; Viruses - 0; Other Eukaryotes - 2996 (source: NCBI BLink).
AT5G66060	22	17	6.6435e-08	3	9	0.983243	2-oxoglutarate (2OG) and Fe(II)-dependent oxygenase superfamily protein
AT1G05210	18	15	6.68296e-08	1	8	0.704615	Transmembrane protein 97, predicted
AT1G21370	18	15	6.68296e-08	3	7	0.935925	unknown protein; CONTAINS InterPro DOMAIN/s: Protein of unknown function DUF218 (InterPro:IPR003848); Has 160 Blast hits to 160 proteins in 86 species: Archae - 0; Bacteria - 0; Metazoa - 0; Fungi - 102; Plants - 44; Viruses - 0; Other Eukaryotes - 14 (source: NCBI BLink).
AT1G31360	18	15	6.68296e-08	2	9	0.385639	RECQ helicase L2
AT1G49245	18	15	6.68296e-08	1	7	0.0799378	Prefoldin chaperone subunit family protein
AT1G64150	18	15	6.68296e-08	1	11	0.971002	Uncharacterized protein family (UPF0016)
AT1G80160	18	15	6.68296e-08	1	10	-0.204418	Lactoylglutathione lyase / glyoxalase I family protein
AT2G28400	18	15	6.68296e-08	2	8	-0.97414	Protein of unknown function, DUF584
AT3G03270	18	15	6.68296e-08	1	8	0.790237	Adenine nucleotide alpha hydrolases-like superfamily protein
AT3G03570	18	15	6.68296e-08	0	0	0.749567	Protein of unknown function (DUF3550/UPF0682)
AT3G07690	18	15	6.68296e-08	2	10	0.939793	6-phosphogluconate dehydrogenase family protein
AT3G08790	18	15	6.68296e-08	1	6	n/a	ENTH/VHS/GAT family protein
AT3G56820	18	15	6.68296e-08	1	10	0.196156	unknown protein; Has 34 Blast hits to 34 proteins in 13 species: Archae - 0; Bacteria - 0; Metazoa - 0; Fungi - 0; Plants - 27; Viruses - 0; Other Eukaryotes - 7 (source: NCBI BLink).
AT4G01897	18	15	6.68296e-08	4	10	0.969655	unknown protein; CONTAINS InterPro DOMAIN/s: Protein of unknown function DUF952 (InterPro:IPR009297); Has 763 Blast hits to 763 proteins in 180 species: Archae - 0; Bacteria - 351; Metazoa - 0; Fungi - 0; Plants - 29; Viruses - 0; Other Eukaryotes - 383 (source: NCBI BLink).
AT5G11280	18	15	6.68296e-08	5	8	0.822957	unknown protein; BEST Arabidopsis thaliana protein match is: unknown protein (TAIR:AT1G80200.1); Has 30201 Blast hits to 17322 proteins in 780 species: Archae - 12; Bacteria - 1396; Metazoa - 17338; Fungi - 3422; Plants - 5037; Viruses - 0; Other Eukaryotes - 2996 (source: NCBI BLink).
AT5G14870	18	15	6.68296e-08	1	10	0.728693	cyclic nucleotide-gated channel 18
AT5G52960	18	15	6.68296e-08	1	11	0.611431	unknown protein; FUNCTIONS IN: molecular_function unknown; INVOLVED IN: biological_process unknown; LOCATED IN: chloroplast; EXPRESSED IN: 23 plant structures; EXPRESSED DURING: 13 growth stages; CONTAINS InterPro DOMAIN/s: Protein of unknown function DUF3143 (InterPro:IPR021489); Has 1807 Blast hits to 1807 proteins in 277 species: Archae - 0; Bacteria - 0; Metazoa - 736; Fungi - 347; Plants - 3…
AT1G19140	20	16	6.96913e-08	1	7	-0.595832	FUNCTIONS IN: molecular_function unknown; INVOLVED IN: ubiquinone biosynthetic process; LOCATED IN: mitochondrion; EXPRESSED IN: 24 plant structures; EXPRESSED DURING: 15 growth stages; CONTAINS InterPro DOMAIN/s: COQ9 (InterPro:IPR013718), Ubiquinone biosynthesis protein COQ9 (InterPro:IPR012762); Has 35333 Blast hits to 34131 proteins in 2444 species: Archae - 798; Bacteria - 22429; Metazoa - 9…
AT1G19210	20	16	6.96913e-08	1	9	0.488874	Integrase-type DNA-binding superfamily protein
AT1G26940	20	16	6.96913e-08	2	9	0.689431	Cyclophilin-like peptidyl-prolyl cis-trans isomerase family protein
AT1G34430	20	16	6.96913e-08	3	10	0.912818	2-oxoacid dehydrogenases acyltransferase family protein
AT1G50020	20	16	6.96913e-08	1	10	-0.77182	unknown protein; FUNCTIONS IN: molecular_function unknown; INVOLVED IN: biological_process unknown; LOCATED IN: chloroplast thylakoid membrane, chloroplast; EXPRESSED IN: 24 plant structures; EXPRESSED DURING: 15 growth stages; Has 72 Blast hits to 72 proteins in 27 species: Archae - 0; Bacteria - 0; Metazoa - 0; Fungi - 0; Plants - 72; Viruses - 0; Other Eukaryotes - 0 (source: NCBI BLink).
AT2G33490	20	16	6.96913e-08	1	12	0.657104	hydroxyproline-rich glycoprotein family protein
AT3G18420	20	16	6.96913e-08	1	7	0.460374	Protein prenylyltransferase superfamily protein
AT3G52110	20	16	6.96913e-08	1	10	0.309624	unknown protein; Has 191 Blast hits to 174 proteins in 54 species: Archae - 0; Bacteria - 7; Metazoa - 45; Fungi - 7; Plants - 40; Viruses - 0; Other Eukaryotes - 92 (source: NCBI BLink).
AT3G52440	20	16	6.96913e-08	1	10	n/a	Dof-type zinc finger DNA-binding family protein
AT5G14020	20	16	6.96913e-08	1	10	n/a	Endosomal targeting BRO1-like domain-containing protein
AT5G59610	20	16	6.96913e-08	2	10	0.329457	Chaperone DnaJ-domain superfamily protein
AT3G62260	27	19	1.35537e-07	2	10	-0.783138	Protein phosphatase 2C family protein
AT4G35010	27	19	1.35537e-07	1	11	0.588487	beta-galactosidase 11
AT1G04150	13	12	1.54355e-07	1	6	0.604941	C2 calcium/lipid-binding plant phosphoribosyltransferase family protein
AT1G47578	13	12	1.54355e-07	1	9	0.951972	Biotin/lipoate A/B protein ligase family
AT1G78190	13	12	1.54355e-07	2	3	0.207212	Trm112p-like protein
AT2G30575	13	12	1.54355e-07	1	9	0.975029	los glycosyltransferase 5
AT1G21970	25	18	1.67815e-07	1	9	0.547016	Histone superfamily protein
AT2G04030	25	18	1.67815e-07	1	10	-0.044107	Chaperone protein htpG family protein
AT5G64560	25	18	1.67815e-07	1	10	0.858305	magnesium transporter 9
AT1G31410	23	17	2.0132e-07	1	9	0.623657	putrescine-binding periplasmic protein-related
AT1G72820	23	17	2.0132e-07	1	11	-0.0129492	Mitochondrial substrate carrier family protein
AT1G78870	23	17	2.0132e-07	1	3	0.699131	ubiquitin-conjugating enzyme 35
AT3G12980	23	17	2.0132e-07	1	3	-0.090276	histone acetyltransferase of the CBP family 5
AT1G08530	15	13	2.2002e-07	1	9	0.81041	unknown protein; FUNCTIONS IN: molecular_function unknown; INVOLVED IN: biological_process unknown; LOCATED IN: chloroplast; BEST Arabidopsis thaliana protein match is: unknown protein (TAIR:AT5G09995.2); Has 140 Blast hits to 140 proteins in 53 species: Archae - 0; Bacteria - 63; Metazoa - 0; Fungi - 0; Plants - 76; Viruses - 0; Other Eukaryotes - 1 (source: NCBI BLink).
AT1G11112	15	13	2.2002e-07	1	10	0.856332	unknown protein; FUNCTIONS IN: molecular_function unknown; INVOLVED IN: biological_process unknown; LOCATED IN: cellular_component unknown; Has 30201 Blast hits to 17322 proteins in 780 species: Archae - 12; Bacteria - 1396; Metazoa - 17338; Fungi - 3422; Plants - 5037; Viruses - 0; Other Eukaryotes - 2996 (source: NCBI BLink).
AT1G21770	15	13	2.2002e-07	2	10	0.468876	Acyl-CoA N-acyltransferases (NAT) superfamily protein
AT2G05755	15	13	2.2002e-07	3	7	0.866301	Nodulin MtN21 /EamA-like transporter family protein
AT1G31812	21	16	2.31569e-07	1	11	0.972443	acyl-CoA-binding protein 6
AT1G48560	21	16	2.31569e-07	2	6	0.674882	unknown protein; FUNCTIONS IN: molecular_function unknown; INVOLVED IN: biological_process unknown; LOCATED IN: cellular_component unknown; EXPRESSED IN: 12 plant structures; EXPRESSED DURING: 6 growth stages.
AT1G69070	21	16	2.31569e-07	3	5	0.112447	FUNCTIONS IN: molecular_function unknown; INVOLVED IN: biological_process unknown; LOCATED IN: cellular_component unknown; EXPRESSED IN: 23 plant structures; EXPRESSED DURING: 13 growth stages; CONTAINS InterPro DOMAIN/s: Nop14-like protein (InterPro:IPR007276); Has 69842 Blast hits to 35213 proteins in 1572 species: Archae - 363; Bacteria - 20593; Metazoa - 20851; Fungi - 8010; Plants - 2912; Vi…
AT1G69610	21	16	2.31569e-07	1	8	0.772226	Protein of unknown function (DUF1666)
AT1G74580	21	16	2.31569e-07	3	10	0.724985	Pentatricopeptide repeat (PPR) superfamily protein
AT2G31980	21	16	2.31569e-07	1	10	0.758148	PHYTOCYSTATIN 2
AT2G37750	21	16	2.31569e-07	1	8	0.455377	unknown protein; Has 21 Blast hits to 21 proteins in 7 species: Archae - 0; Bacteria - 0; Metazoa - 0; Fungi - 0; Plants - 21; Viruses - 0; Other Eukaryotes - 0 (source: NCBI BLink).
AT2G44260	21	16	2.31569e-07	1	10	0.826487	Plant protein of unknown function (DUF946)
AT2G46860	21	16	2.31569e-07	1	9	0.448204	pyrophosphorylase 3
AT4G21300	21	16	2.31569e-07	1	5	0.672213	Tetratricopeptide repeat (TPR)-like superfamily protein
AT5G12870	21	16	2.31569e-07	2	10	n/a	myb domain protein 46
AT5G46710	21	16	2.31569e-07	1	9	0.924686	PLATZ transcription factor family protein
AT5G53210	21	16	2.31569e-07	1	10	0.752382	basic helix-loop-helix (bHLH) DNA-binding superfamily protein
AT5G66680	21	16	2.31569e-07	1	9	0.78655	dolichyl-diphosphooligosaccharide-protein glycosyltransferase 48kDa subunit family protein
AT1G07990	17	14	2.50901e-07	1	8	0.041203	SIT4 phosphatase-associated family protein
AT1G42960	17	14	2.50901e-07	1	10	0.922097	expressed protein localized to the inner membrane of the chloroplast.
AT1G55140	17	14	2.50901e-07	2	10	0.724281	Ribonuclease III family protein
AT1G69500	17	14	2.50901e-07	1	11	n/a	cytochrome P450, family 704, subfamily B, polypeptide 1
AT2G33740	17	14	2.50901e-07	2	12	-0.414575	Nitrogen regulatory PII-like, alpha/beta
AT2G40650	17	14	2.50901e-07	3	7	0.30206	PRP38 family protein
AT3G16300	17	14	2.50901e-07	1	2	0.876195	Uncharacterised protein family (UPF0497)
AT5G14270	17	14	2.50901e-07	2	4	-0.475705	bromodomain and extraterminal domain protein 9
AT5G14730	17	14	2.50901e-07	2	8	n/a	unknown protein; CONTAINS InterPro DOMAIN/s: Protein of unknown function DUF1645 (InterPro:IPR012442); BEST Arabidopsis thaliana protein match is: unknown protein (TAIR:AT3G01513.1); Has 85 Blast hits to 83 proteins in 14 species: Archae - 0; Bacteria - 9; Metazoa - 0; Fungi - 0; Plants - 76; Viruses - 0; Other Eukaryotes - 0 (source: NCBI BLink).
AT5G49900	17	14	2.50901e-07	1	6	0.732764	Beta-glucosidase, GBA2 type family protein
AT5G55120	17	14	2.50901e-07	1	9	0.779538	galactose-1-phosphate guanylyltransferase (GDP)s;GDP-D-glucose phosphorylases;quercetin 4'-O-glucosyltransferases
AT5G66055	17	14	2.50901e-07	2	2	0.750588	ankyrin repeat protein
AT1G04630	19	15	2.51356e-07	0	0	0.757747	GRIM-19 protein
AT1G23150	19	15	2.51356e-07	1	8	0.667016	unknown protein; BEST Arabidopsis thaliana protein match is: unknown protein (TAIR:AT1G70780.1); Has 124 Blast hits to 124 proteins in 17 species: Archae - 0; Bacteria - 0; Metazoa - 0; Fungi - 0; Plants - 124; Viruses - 0; Other Eukaryotes - 0 (source: NCBI BLink).
AT2G01460	19	15	2.51356e-07	1	10	0.625686	P-loop containing nucleoside triphosphate hydrolases superfamily protein
AT3G03750	19	15	2.51356e-07	3	9	0.513094	SET domain protein 20
AT4G00770	19	15	2.51356e-07	1	10	0.659353	unknown protein; Has 127 Blast hits to 120 proteins in 33 species: Archae - 0; Bacteria - 2; Metazoa - 6; Fungi - 8; Plants - 62; Viruses - 3; Other Eukaryotes - 46 (source: NCBI BLink).
AT4G01560	19	15	2.51356e-07	2	8	0.589405	Ribosomal RNA processing Brix domain protein
AT4G02560	19	15	2.51356e-07	2	9	0.659524	Homeodomain-like superfamily protein
AT4G18790	19	15	2.51356e-07	1	10	n/a	NRAMP metal ion transporter family protein
AT4G23940	19	15	2.51356e-07	2	10	0.466988	FtsH extracellular protease family
AT4G28520	19	15	2.51356e-07	1	10	-0.390764	cruciferin 3
AT5G24320	19	15	2.51356e-07	0	0	0.635852	Transducin/WD40 repeat-like superfamily protein
AT5G41950	19	15	2.51356e-07	1	6	0.830751	Tetratricopeptide repeat (TPR)-like superfamily protein
AT5G52600	19	15	2.51356e-07	1	10	0.515846	myb domain protein 82
AT3G50530	30	20	2.52913e-07	1	10	0.886139	CDPK-related kinase
AT5G40520	10	10	3.01181e-07	1	2	0.342079	unknown protein; FUNCTIONS IN: molecular_function unknown; INVOLVED IN: biological_process unknown; LOCATED IN: cellular_component unknown; EXPRESSED IN: 23 plant structures; EXPRESSED DURING: 11 growth stages; Has 3696 Blast hits to 2485 proteins in 391 species: Archae - 10; Bacteria - 571; Metazoa - 1013; Fungi - 530; Plants - 217; Viruses - 74; Other Eukaryotes - 1281 (source: NCBI BLink).
AT2G46225	26	18	4.30939e-07	1	9	0.699691	ABI-1-like 1
AT1G21000	24	17	5.45784e-07	1	9	-0.970807	PLATZ transcription factor family protein
AT5G05200	24	17	5.45784e-07	1	7	0.264039	Protein kinase superfamily protein
AT5G18380	24	17	5.45784e-07	2	11	0.746751	Ribosomal protein S5 domain 2-like superfamily protein
AT5G49460	24	17	5.45784e-07	1	11	0.929009	ATP citrate lyase subunit B 2
AT2G33250	12	11	6.40729e-07	1	5	0.471533	unknown protein; FUNCTIONS IN: molecular_function unknown; INVOLVED IN: biological_process unknown; LOCATED IN: chloroplast; EXPRESSED IN: 21 plant structures; EXPRESSED DURING: 13 growth stages; BEST Arabidopsis thaliana protein match is: unknown protein (TAIR:AT3G04310.1); Has 41 Blast hits to 41 proteins in 12 species: Archae - 0; Bacteria - 0; Metazoa - 0; Fungi - 0; Plants - 41; Viruses - 0;…
AT4G03205	12	11	6.40729e-07	1	8	0.506201	Coproporphyrinogen III oxidase
AT4G13050	12	11	6.40729e-07	2	4	0.950299	Acyl-ACP thioesterase
AT1G50430	22	16	6.71926e-07	3	12	0.974266	Ergosterol biosynthesis ERG4/ERG24 family
AT2G02560	22	16	6.71926e-07	1	8	0.639572	cullin-associated and neddylation dissociated
AT2G22230	22	16	6.71926e-07	1	10	0.966057	Thioesterase superfamily protein
AT2G31270	22	16	6.71926e-07	3	10	0.737677	homolog of yeast CDT1 A
AT3G06300	22	16	6.71926e-07	1	7	0.870205	P4H isoform 2
AT3G50860	22	16	6.71926e-07	3	10	0.646172	Clathrin adaptor complex small chain family protein
AT5G17770	22	16	6.71926e-07	1	10	0.930243	NADH:cytochrome B5 reductase 1
AT1G08290	20	15	7.96349e-07	2	3	n/a	WIP domain protein 3
AT1G12040	20	15	7.96349e-07	0	0	n/a	leucine-rich repeat/extensin 1
AT1G15470	20	15	7.96349e-07	2	10	0.916735	Transducin/WD40 repeat-like superfamily protein
AT1G32760	20	15	7.96349e-07	1	3	0.705999	Glutaredoxin family protein
AT1G71220	20	15	7.96349e-07	1	6	0.769965	UDP-glucose:glycoprotein glucosyltransferases;transferases, transferring hexosyl groups;transferases, transferring glycosyl groups
AT2G17270	20	15	7.96349e-07	1	0	0.312538	phosphate transporter 3;3
AT2G20760	20	15	7.96349e-07	0	0	0.773081	Clathrin light chain protein
AT2G41430	20	15	7.96349e-07	0	0	0.583981	dehydration-induced protein (ERD15)
AT2G41950	20	15	7.96349e-07	1	11	0.56148	unknown protein; FUNCTIONS IN: molecular_function unknown; INVOLVED IN: biological_process unknown; LOCATED IN: chloroplast, plant-type cell wall; EXPRESSED IN: 22 plant structures; EXPRESSED DURING: 13 growth stages; Has 53 Blast hits to 53 proteins in 24 species: Archae - 0; Bacteria - 27; Metazoa - 0; Fungi - 0; Plants - 26; Viruses - 0; Other Eukaryotes - 0 (source: NCBI BLink).
AT2G45860	20	15	7.96349e-07	1	11	0.426315	unknown protein; Has 32 Blast hits to 32 proteins in 13 species: Archae - 0; Bacteria - 0; Metazoa - 0; Fungi - 0; Plants - 32; Viruses - 0; Other Eukaryotes - 0 (source: NCBI BLink).
AT3G06600	20	15	7.96349e-07	2	7	0.68056	unknown protein; Has 14 Blast hits to 14 proteins in 5 species: Archae - 0; Bacteria - 0; Metazoa - 0; Fungi - 0; Plants - 14; Viruses - 0; Other Eukaryotes - 0 (source: NCBI BLink).
AT3G11690	20	15	7.96349e-07	1	9	0.568469	unknown protein; FUNCTIONS IN: molecular_function unknown; INVOLVED IN: biological_process unknown; LOCATED IN: chloroplast; EXPRESSED IN: 24 plant structures; EXPRESSED DURING: 15 growth stages; BEST Arabidopsis thaliana protein match is: unknown protein (TAIR:AT5G06380.1); Has 84 Blast hits to 84 proteins in 12 species: Archae - 0; Bacteria - 0; Metazoa - 0; Fungi - 0; Plants - 84; Viruses - 0;…
AT3G21865	20	15	7.96349e-07	0	0	-0.746484	peroxin 22
AT3G26680	20	15	7.96349e-07	3	6	0.304776	DNA repair metallo-beta-lactamase family protein
AT3G55880	20	15	7.96349e-07	1	8	-0.839965	Alpha/beta hydrolase related protein
AT3G57570	20	15	7.96349e-07	2	9	-0.327258	ARM repeat superfamily protein
AT4G22260	20	15	7.96349e-07	1	10	-0.0746569	Alternative oxidase family protein
AT5G59790	20	15	7.96349e-07	1	10	0.31323	Domain of unknown function (DUF966)
AT1G31150	93	42	8.49109e-07	1	3	0.926176	Domain of unknown function (DUF1985)
AT1G02145	14	12	8.58642e-07	2	7	0.576967	homolog of asparagine-linked glycosylation 12
AT1G31020	18	14	8.9515e-07	1	4	0.344358	thioredoxin O2
AT1G71760	18	14	8.9515e-07	2	7	0.572342	unknown protein; FUNCTIONS IN: molecular_function unknown; INVOLVED IN: biological_process unknown; LOCATED IN: cellular_component unknown; EXPRESSED IN: shoot apex, embryo, leaf whorl, flower, seed; EXPRESSED DURING: F mature embryo stage, petal differentiation and expansion stage, E expanded cotyledon stage, D bilateral stage; Has 84 Blast hits to 84 proteins in 35 species: Archae - 0; Bacteria…
AT2G35110	18	14	8.9515e-07	1	5	0.912289	transcription activators
AT2G40316	18	14	8.9515e-07	2	7	0.802464	FUNCTIONS IN: molecular_function unknown; LOCATED IN: endomembrane system; EXPRESSED IN: 22 plant structures; EXPRESSED DURING: 13 growth stages; CONTAINS InterPro DOMAIN/s: Autophagy-related protein 27 (InterPro:IPR018939); Has 138 Blast hits to 138 proteins in 57 species: Archae - 0; Bacteria - 0; Metazoa - 32; Fungi - 62; Plants - 33; Viruses - 0; Other Eukaryotes - 11 (source: NCBI BLink).
AT3G01920	18	14	8.9515e-07	1	4	-0.128454	DHBP synthase RibB-like alpha/beta domain
AT3G05020	18	14	8.9515e-07	1	10	0.998282	acyl carrier protein 1
AT3G19895	18	14	8.9515e-07	1	10	-0.490945	RING/U-box superfamily protein
AT3G24820	18	14	8.9515e-07	0	0	0.395866	BSD domain-containing protein
AT3G45050	18	14	8.9515e-07	3	8	0.360917	unknown protein; FUNCTIONS IN: molecular_function unknown; INVOLVED IN: biological_process unknown; LOCATED IN: chloroplast; EXPRESSED IN: 22 plant structures; EXPRESSED DURING: 13 growth stages; Has 28 Blast hits to 28 proteins in 12 species: Archae - 0; Bacteria - 2; Metazoa - 0; Fungi - 0; Plants - 26; Viruses - 0; Other Eukaryotes - 0 (source: NCBI BLink).
AT3G52561	18	14	8.9515e-07	2	5	0.863699	unknown protein; FUNCTIONS IN: molecular_function unknown; INVOLVED IN: biological_process unknown; LOCATED IN: cellular_component unknown; BEST Arabidopsis thaliana protein match is: unknown protein (TAIR:AT3G11600.1); Has 30201 Blast hits to 17322 proteins in 780 species: Archae - 12; Bacteria - 1396; Metazoa - 17338; Fungi - 3422; Plants - 5037; Viruses - 0; Other Eukaryotes - 2996 (source: NC…
AT4G02220	18	14	8.9515e-07	4	8	0.244795	zinc finger (MYND type) family protein / programmed cell death 2 C-terminal domain-containing protein
AT4G29190	18	14	8.9515e-07	1	6	0.540629	Zinc finger C-x8-C-x5-C-x3-H type family protein
AT4G31060	18	14	8.9515e-07	1	8	0.617224	Integrase-type DNA-binding superfamily protein
AT5G03795	18	14	8.9515e-07	1	7	0.875766	Exostosin family protein
AT5G17840	18	14	8.9515e-07	1	10	0.909932	DnaJ/Hsp40 cysteine-rich domain superfamily protein
AT5G27030	18	14	8.9515e-07	1	6	0.363977	TOPLESS-related 3
AT5G40260	18	14	8.9515e-07	1	10	0.306863	Nodulin MtN3 family protein
AT5G58240	18	14	8.9515e-07	1	9	0.846053	FRAGILE HISTIDINE TRIAD
AT1G77550	16	13	9.31361e-07	1	5	0.469161	tubulin-tyrosine ligases;tubulin-tyrosine ligases
AT3G13222	16	13	9.31361e-07	1	9	0.476387	GBF-interacting protein 1
AT5G61040	16	13	9.31361e-07	2	8	0.905214	unknown protein; BEST Arabidopsis thaliana protein match is: unknown protein (TAIR:AT5G08010.1); Has 1807 Blast hits to 1807 proteins in 277 species: Archae - 0; Bacteria - 0; Metazoa - 736; Fungi - 347; Plants - 385; Viruses - 0; Other Eukaryotes - 339 (source: NCBI BLink).
AT5G66580	16	13	9.31361e-07	1	6	-0.886121	unknown protein; FUNCTIONS IN: molecular_function unknown; INVOLVED IN: N-terminal protein myristoylation; LOCATED IN: cellular_component unknown; BEST Arabidopsis thaliana protein match is: unknown protein (TAIR:AT3G50800.1); Has 1807 Blast hits to 1807 proteins in 277 species: Archae - 0; Bacteria - 0; Metazoa - 736; Fungi - 347; Plants - 385; Viruses - 0; Other Eukaryotes - 339 (source: NCBI B…
AT5G13290	27	18	1.02174e-06	1	10	0.739904	Protein kinase superfamily protein
AT1G25350	25	17	1.34897e-06	2	8	0.944284	glutamine-tRNA ligase, putative / glutaminyl-tRNA synthetase, putative / GlnRS, putative
AT3G05490	25	17	1.34897e-06	1	9	0.873299	ralf-like 22
AT3G12060	25	17	1.34897e-06	1	11	0.918233	Plant protein of unknown function (DUF828)
AT4G26940	25	17	1.34897e-06	1	9	0.423702	Galactosyltransferase family protein
AT2G07815	9	9	1.35194e-06	2	3	n/a	BEST Arabidopsis thaliana protein match is: cytochrome C biogenesis 452 (TAIR:ATMG00180.1); Has 30201 Blast hits to 17322 proteins in 780 species: Archae - 12; Bacteria - 1396; Metazoa - 17338; Fungi - 3422; Plants - 5037; Viruses - 0; Other Eukaryotes - 2996 (source: NCBI BLink).
AT5G40880	30	19	1.64293e-06	1	7	0.597387	WD-40 repeat family protein / zfwd3 protein (ZFWD3)
AT5G60690	30	19	1.64293e-06	2	12	0.969029	Homeobox-leucine zipper family protein / lipid-binding START domain-containing protein
AT1G05710	23	16	1.7476e-06	1	7	0.433431	basic helix-loop-helix (bHLH) DNA-binding superfamily protein
AT1G60190	23	16	1.7476e-06	3	9	0.345304	ARM repeat superfamily protein
AT3G05610	23	16	1.7476e-06	1	9	0.576331	Plant invertase/pectin methylesterase inhibitor superfamily
AT3G13410	23	16	1.7476e-06	0	0	0.709637	unknown protein; FUNCTIONS IN: molecular_function unknown; INVOLVED IN: biological_process unknown; LOCATED IN: endoplasmic reticulum; EXPRESSED IN: 25 plant structures; EXPRESSED DURING: 15 growth stages; BEST Arabidopsis thaliana protein match is: unknown protein (TAIR:AT1G55546.1); Has 49 Blast hits to 49 proteins in 14 species: Archae - 0; Bacteria - 0; Metazoa - 0; Fungi - 0; Plants - 48; Vi…
AT4G20260	23	16	1.7476e-06	1	11	0.482249	plasma-membrane associated cation-binding protein 1
AT5G08139	23	16	1.7476e-06	2	6	0.444748	RING/U-box superfamily protein
AT1G01540	21	15	2.2083e-06	1	9	0.941317	Protein kinase superfamily protein
AT1G04500	21	15	2.2083e-06	2	9	n/a	CCT motif family protein
AT1G30330	21	15	2.2083e-06	0	0	0.95891	auxin response factor 6
AT1G71360	21	15	2.2083e-06	1	10	-0.9028	Galactose-binding protein
AT2G02750	21	15	2.2083e-06	2	5	-0.001743	Pentatricopeptide repeat (PPR) superfamily protein
AT2G18390	21	15	2.2083e-06	2	4	0.526856	ADP-ribosylation factor family protein
AT2G26980	21	15	2.2083e-06	1	7	0.0236193	CBL-interacting protein kinase 3
AT2G40070	21	15	2.2083e-06	1	9	0.844728	BEST Arabidopsis thaliana protein match is: proline-rich family protein (TAIR:AT3G09000.1); Has 35333 Blast hits to 34131 proteins in 2444 species: Archae - 798; Bacteria - 22429; Metazoa - 974; Fungi - 991; Plants - 531; Viruses - 0; Other Eukaryotes - 9610 (source: NCBI BLink).
AT3G26760	21	15	2.2083e-06	1	9	0.735209	NAD(P)-binding Rossmann-fold superfamily protein
AT3G51620	21	15	2.2083e-06	2	6	-0.269287	PAP/OAS1 substrate-binding domain superfamily
AT4G10030	21	15	2.2083e-06	0	0	0.8406	alpha/beta-Hydrolases superfamily protein
AT4G16160	21	15	2.2083e-06	1	11	-0.648156	Mitochondrial import inner membrane translocase subunit Tim17/Tim22/Tim23 family protein
AT5G07680	21	15	2.2083e-06	2	11	-0.235255	NAC domain containing protein 80
AT5G22330	21	15	2.2083e-06	1	8	0.257762	P-loop containing nucleoside triphosphate hydrolases superfamily protein
AT5G47670	21	15	2.2083e-06	1	11	0.913076	nuclear factor Y, subunit B6
AT5G63970	21	15	2.2083e-06	1	9	-0.951955	Copine (Calcium-dependent phospholipid-binding protein) family
AT5G65165	21	15	2.2083e-06	1	9	-0.557267	succinate dehydrogenase 2-3
AT1G34550	28	18	2.26156e-06	1	2	0.727346	Protein of unknown function (DUF616)
AT1G70360	11	10	2.64203e-06	2	3	0.815489	F-box family protein
AT4G14120	11	10	2.64203e-06	1	6	0.602208	unknown protein; BEST Arabidopsis thaliana protein match is: unknown protein (TAIR:AT3G23740.1); Has 18 Blast hits to 16 proteins in 6 species: Archae - 0; Bacteria - 0; Metazoa - 0; Fungi - 0; Plants - 18; Viruses - 0; Other Eukaryotes - 0 (source: NCBI BLink).
AT5G33320	11	10	2.64203e-06	2	6	0.930688	Glucose-6-phosphate/phosphate translocator-related
AT1G18660	19	14	2.69777e-06	1	9	0.978603	zinc finger (C3HC4-type RING finger) family protein
AT1G25360	19	14	2.69777e-06	3	9	-0.168904	Pentatricopeptide repeat (PPR) superfamily protein
AT1G33250	19	14	2.69777e-06	0	0	-0.238218	Protein of unknown function (DUF604)
AT1G67530	19	14	2.69777e-06	1	9	-0.783425	ARM repeat superfamily protein
AT3G01435	19	14	2.69777e-06	2	6	-0.656254	Expressed protein
AT3G49601	19	14	2.69777e-06	1	3	-0.0514438	FUNCTIONS IN: molecular_function unknown; INVOLVED IN: biological_process unknown; LOCATED IN: cellular_component unknown; CONTAINS InterPro DOMAIN/s: mRNA splicing factor, Cwf21 (InterPro:IPR013170); Has 30201 Blast hits to 17322 proteins in 780 species: Archae - 12; Bacteria - 1396; Metazoa - 17338; Fungi - 3422; Plants - 5037; Viruses - 0; Other Eukaryotes - 2996 (source: NCBI BLink).
AT3G51630	19	14	2.69777e-06	0	0	0.627285	with no lysine (K) kinase 5
AT3G61690	19	14	2.69777e-06	1	2	0.920538	nucleotidyltransferases
AT3G63350	19	14	2.69777e-06	1	5	-0.935304	winged-helix DNA-binding transcription factor family protein
AT4G10750	19	14	2.69777e-06	1	8	0.569759	Phosphoenolpyruvate carboxylase family protein
AT4G16580	19	14	2.69777e-06	3	6	-0.536571	Protein phosphatase 2C family protein
AT4G19890	19	14	2.69777e-06	0	0	0.886992	Pentatricopeptide repeat (PPR-like) superfamily protein
AT4G32430	19	14	2.69777e-06	1	2	0.393383	Pentatricopeptide repeat (PPR) superfamily protein
AT4G33500	19	14	2.69777e-06	2	10	0.800201	Protein phosphatase 2C family protein
AT4G34370	19	14	2.69777e-06	1	7	0.0894805	RING/U-box superfamily protein
AT4G36060	19	14	2.69777e-06	1	8	0.555349	basic helix-loop-helix (bHLH) DNA-binding superfamily protein
AT4G38350	19	14	2.69777e-06	1	0	0.74411	Patched family protein
AT5G40610	19	14	2.69777e-06	1	10	0.984758	NAD-dependent glycerol-3-phosphate dehydrogenase family protein
AT5G67250	19	14	2.69777e-06	1	7	0.534192	SKP1/ASK1-interacting protein 2
AT3G52930	26	17	3.08303e-06	0	0	0.964049	Aldolase superfamily protein
AT5G47540	26	17	3.08303e-06	1	9	-0.546218	Mo25 family protein
AT1G19485	17	13	3.14286e-06	2	7	0.464104	Transducin/WD40 repeat-like superfamily protein
AT1G47056	17	13	3.14286e-06	2	7	-0.982015	VIER F-box proteine 1
AT1G48280	17	13	3.14286e-06	2	6	0.903731	hydroxyproline-rich glycoprotein family protein
AT1G52670	17	13	3.14286e-06	1	8	0.981792	Single hybrid motif superfamily protein
AT1G54610	17	13	3.14286e-06	1	0	0.786472	Protein kinase superfamily protein
AT1G76470	17	13	3.14286e-06	1	10	0.947766	NAD(P)-binding Rossmann-fold superfamily protein
AT1G78200	17	13	3.14286e-06	1	8	0.921088	Protein phosphatase 2C family protein
AT2G20770	17	13	3.14286e-06	1	2	-0.865863	GCR2-like 2
AT2G30600	17	13	3.14286e-06	1	5	-0.545185	BTB/POZ domain-containing protein
AT3G01440	17	13	3.14286e-06	2	6	0.650927	PsbQ-like 1
AT3G60730	17	13	3.14286e-06	1	2	-0.24489	Plant invertase/pectin methylesterase inhibitor superfamily
AT3G62920	17	13	3.14286e-06	2	7	-0.834687	unknown protein; Has 25 Blast hits to 25 proteins in 11 species: Archae - 0; Bacteria - 0; Metazoa - 0; Fungi - 0; Plants - 25; Viruses - 0; Other Eukaryotes - 0 (source: NCBI BLink).
AT4G17070	17	13	3.14286e-06	1	10	0.926696	peptidyl-prolyl cis-trans isomerases
AT5G24880	17	13	3.14286e-06	1	6	n/a	BEST Arabidopsis thaliana protein match is: calmodulin-binding protein-related (TAIR:AT5G10660.1); Has 1807 Blast hits to 1807 proteins in 277 species: Archae - 0; Bacteria - 0; Metazoa - 736; Fungi - 347; Plants - 385; Viruses - 0; Other Eukaryotes - 339 (source: NCBI BLink).
AT5G43100	17	13	3.14286e-06	1	7	0.72031	Eukaryotic aspartyl protease family protein
AT5G52010	17	13	3.14286e-06	1	9	0.725373	C2H2-like zinc finger protein
AT5G55160	17	13	3.14286e-06	2	6	0.618404	small ubiquitin-like modifier 2
AT1G12845	13	11	3.31578e-06	1	9	0.381125	unknown protein; FUNCTIONS IN: molecular_function unknown; INVOLVED IN: biological_process unknown; LOCATED IN: endomembrane system; EXPRESSED IN: 22 plant structures; EXPRESSED DURING: 13 growth stages; Has 8 Blast hits to 8 proteins in 4 species: Archae - 0; Bacteria - 0; Metazoa - 0; Fungi - 0; Plants - 8; Viruses - 0; Other Eukaryotes - 0 (source: NCBI BLink).
AT1G55740	13	11	3.31578e-06	0	0	0.932155	seed imbibition 1
AT1G69320	13	11	3.31578e-06	1	7	n/a	CLAVATA3/ESR-RELATED 10
AT2G33840	13	11	3.31578e-06	1	2	0.804891	Tyrosyl-tRNA synthetase, class Ib, bacterial/mitochondrial
AT3G01570	13	11	3.31578e-06	2	9	-0.162242	Oleosin family protein
AT4G14920	13	11	3.31578e-06	2	7	0.925586	Acyl-CoA N-acyltransferase with RING/FYVE/PHD-type zinc finger protein
AT1G02140	15	12	3.41313e-06	1	9	0.468126	mago nashi family protein
AT3G08840	15	12	3.41313e-06	1	7	0.921377	D-alanine--D-alanine ligase family
AT5G02100	15	12	3.41313e-06	3	7	0.802148	Oxysterol-binding family protein
AT5G02740	15	12	3.41313e-06	1	9	0.607403	Ribosomal protein S24e family protein
AT5G58870	15	12	3.41313e-06	1	6	0.694495	FTSH protease 9
AT1G14800	153	59	4.08246e-06	1	0	n/a	Nucleic acid-binding, OB-fold-like protein
AT1G07110	24	16	4.15123e-06	1	9	0.407569	fructose-2,6-bisphosphatase
AT1G08340	24	16	4.15123e-06	0	0	-0.156405	Rho GTPase activating protein with PAK-box/P21-Rho-binding domain
AT3G02570	24	16	4.15123e-06	1	7	-0.840254	Mannose-6-phosphate isomerase, type I
AT3G06670	24	16	4.15123e-06	1	7	0.204614	binding
AT3G56950	24	16	4.15123e-06	1	7	0.946411	small and basic intrinsic protein 2;1
AT3G61240	24	16	4.15123e-06	0	0	0.66087	DEA(D/H)-box RNA helicase family protein
AT4G02650	24	16	4.15123e-06	1	8	0.573002	ENTH/ANTH/VHS superfamily protein
AT5G25170	24	16	4.15123e-06	1	8	-0.137017	PPPDE putative thiol peptidase family protein
AT5G55500	24	16	4.15123e-06	1	9	0.952064	beta-1,2-xylosyltransferase
AT2G36530	29	18	4.71442e-06	1	11	0.886237	Enolase
AT1G14830	22	15	5.50052e-06	2	8	0.688639	DYNAMIN-like 1C
AT1G33780	22	15	5.50052e-06	0	0	0.979251	Protein of unknown function (DUF179)
AT2G21060	22	15	5.50052e-06	2	8	-0.345194	glycine-rich protein 2B
AT2G44680	22	15	5.50052e-06	2	10	0.854876	casein kinase II beta subunit 4
AT4G04020	22	15	5.50052e-06	0	0	-0.707274	fibrillin
AT4G14950	22	15	5.50052e-06	2	8	0.675018	SNARE associated Golgi protein family
AT4G24290	22	15	5.50052e-06	0	0	0.77963	MAC/Perforin domain-containing protein
AT4G27760	22	15	5.50052e-06	1	6	0.944906	NAD(P)-binding Rossmann-fold superfamily protein
AT4G34020	22	15	5.50052e-06	1	6	0.0681792	Class I glutamine amidotransferase-like superfamily protein
AT4G35240	22	15	5.50052e-06	0	0	-0.97569	Protein of unknown function (DUF630 and DUF632)
AT5G16470	22	15	5.50052e-06	0	0	0.218002	zinc finger (C2H2 type) family protein
AT5G19820	22	15	5.50052e-06	2	9	0.438879	ARM repeat superfamily protein
AT5G61790	22	15	5.50052e-06	2	10	0.938116	calnexin 1
AT5G67400	22	15	5.50052e-06	1	10	0.503317	root hair specific 19
AT1G14580	20	14	7.13443e-06	1	9	0.735313	C2H2-like zinc finger protein
AT1G21730	20	14	7.13443e-06	1	9	0.793832	P-loop containing nucleoside triphosphate hydrolases superfamily protein
AT1G22170	20	14	7.13443e-06	1	8	0.995663	Phosphoglycerate mutase family protein
AT1G32170	20	14	7.13443e-06	1	10	0.576971	xyloglucan endotransglucosylase/hydrolase 30
AT1G73720	20	14	7.13443e-06	0	0	0.61075	transducin family protein / WD-40 repeat family protein
AT2G02090	20	14	7.13443e-06	0	0	0.558729	SNF2 domain-containing protein / helicase domain-containing protein
AT2G13360	20	14	7.13443e-06	1	11	0.591768	alanine:glyoxylate aminotransferase
AT2G23890	20	14	7.13443e-06	0	0	-0.129912	HAD-superfamily hydrolase, subfamily IG, 5'-nucleotidase
AT2G28800	20	14	7.13443e-06	2	10	0.108397	63 kDa inner membrane family protein
AT2G36130	20	14	7.13443e-06	1	0	0.671249	Cyclophilin-like peptidyl-prolyl cis-trans isomerase family protein
AT2G40660	20	14	7.13443e-06	2	6	0.721665	Nucleic acid-binding, OB-fold-like protein
AT3G21520	20	14	7.13443e-06	1	6	n/a	DUF679 domain membrane protein 1
AT3G54090	20	14	7.13443e-06	0	0	0.263638	fructokinase-like 1
AT3G57060	20	14	7.13443e-06	2	6	0.597732	binding
AT3G57140	20	14	7.13443e-06	2	4	0.788224	sugar-dependent 1-like
AT4G02460	20	14	7.13443e-06	1	9	-0.178521	DNA mismatch repair protein, putative
AT4G31990	20	14	7.13443e-06	3	9	0.738214	aspartate aminotransferase 5
AT5G04460	20	14	7.13443e-06	2	9	-0.675636	RING/U-box superfamily protein
AT5G04895	20	14	7.13443e-06	1	5	-0.780634	DEA(D/H)-box RNA helicase family protein
AT5G16320	20	14	7.13443e-06	1	7	-0.573423	FRIGIDA like 1
AT5G27390	20	14	7.13443e-06	0	0	0.682667	Mog1/PsbP/DUF1795-like photosystem II reaction center PsbP family protein
AT5G57420	20	14	7.13443e-06	1	10	0.92325	indole-3-acetic acid inducible 33
AT5G58510	20	14	7.13443e-06	1	7	0.922811	unknown protein; FUNCTIONS IN: molecular_function unknown; INVOLVED IN: biological_process unknown; LOCATED IN: chloroplast; EXPRESSED IN: 23 plant structures; EXPRESSED DURING: 14 growth stages; BEST Arabidopsis thaliana protein match is: unknown protein (TAIR:AT5G55060.2); Has 30201 Blast hits to 17322 proteins in 780 species: Archae - 12; Bacteria - 1396; Metazoa - 17338; Fungi - 3422; Plants …
AT1G04990	18	13	8.9869e-06	1	9	0.738659	Zinc finger C-x8-C-x5-C-x3-H type family protein
AT1G50400	18	13	8.9869e-06	2	9	-0.952363	Eukaryotic porin family protein
AT1G55880	18	13	8.9869e-06	1	9	0.616205	Pyridoxal-5'-phosphate-dependent enzyme family protein
AT1G69560	18	13	8.9869e-06	2	10	n/a	myb domain protein 105
AT1G77200	18	13	8.9869e-06	2	9	0.916959	Integrase-type DNA-binding superfamily protein
AT1G78910	18	13	8.9869e-06	3	6	0.54568	Pseudouridine synthase family protein
AT2G03410	18	13	8.9869e-06	3	8	0.391258	Mo25 family protein
AT2G25490	18	13	8.9869e-06	1	6	0.268941	EIN3-binding F box protein 1
AT2G44410	18	13	8.9869e-06	2	6	-0.4172	RING/U-box superfamily protein
AT3G03760	18	13	8.9869e-06	1	6	0.546968	LOB domain-containing protein 20
AT3G09660	18	13	8.9869e-06	2	5	-0.0438707	minichromosome maintenance 8
AT3G26720	18	13	8.9869e-06	1	7	0.899153	Glycosyl hydrolase family 38 protein
AT3G59300	18	13	8.9869e-06	4	10	0.846247	Pentatricopeptide repeat (PPR) superfamily protein
AT3G61860	18	13	8.9869e-06	3	7	0.144004	RNA-binding (RRM/RBD/RNP motifs) family protein
AT4G18465	18	13	8.9869e-06	2	2	0.656661	RNA helicase family protein
AT4G25750	18	13	8.9869e-06	1	10	0.758782	ABC-2 type transporter family protein
AT4G34460	18	13	8.9869e-06	1	10	0.79959	GTP binding protein beta 1
AT5G10120	18	13	8.9869e-06	1	6	0.231693	Ethylene insensitive 3 family protein
AT5G18540	18	13	8.9869e-06	1	10	-0.455999	unknown protein; Has 2026 Blast hits to 792 proteins in 129 species: Archae - 2; Bacteria - 12; Metazoa - 1126; Fungi - 267; Plants - 292; Viruses - 0; Other Eukaryotes - 327 (source: NCBI BLink).
AT5G53530	18	13	8.9869e-06	1	9	0.532537	vacuolar protein sorting 26A
AT5G61530	18	13	8.9869e-06	1	7	-0.708524	small G protein family protein / RhoGAP family protein
AT5G65890	18	13	8.9869e-06	1	7	-0.784146	ACT domain repeat 1
AT4G29820	25	16	9.13302e-06	2	10	-0.950334	homolog of CFIM-25
AT5G09550	25	16	9.13302e-06	1	8	0.32192	GDP dissociation inhibitor family protein / Rab GTPase activator family protein
AT5G11730	25	16	9.13302e-06	0	0	0.73248	Core-2/I-branching beta-1,6-N-acetylglucosaminyltransferase family protein
AT5G50900	25	16	9.13302e-06	1	10	0.850803	ARM repeat superfamily protein
AT1G02120	16	12	1.08584e-05	2	8	-0.555443	GRAM domain family protein
AT1G11710	16	12	1.08584e-05	1	5	-0.241357	Pentatricopeptide repeat (PPR) superfamily protein
AT1G29550	16	12	1.08584e-05	0	0	0.83628	Eukaryotic initiation factor 4E protein
AT1G35330	16	12	1.08584e-05	1	8	n/a	RING/U-box superfamily protein
AT1G70180	16	12	1.08584e-05	2	5	-0.0240676	Sterile alpha motif (SAM) domain-containing protein
AT3G52340	16	12	1.08584e-05	2	8	-0.772811	sucrose-6F-phosphate phosphohydrolase 2
AT4G25070	16	12	1.08584e-05	1	9	0.711878	unknown protein; EXPRESSED IN: cultured cell; BEST Arabidopsis thaliana protein match is: unknown protein (TAIR:AT3G48860.2); Has 30201 Blast hits to 17322 proteins in 780 species: Archae - 12; Bacteria - 1396; Metazoa - 17338; Fungi - 3422; Plants - 5037; Viruses - 0; Other Eukaryotes - 2996 (source: NCBI BLink).
AT4G35655	16	12	1.08584e-05	1	9	n/a	RPM1-interacting protein 4 (RIN4) family protein
AT4G36440	16	12	1.08584e-05	2	4	0.568042	unknown protein; FUNCTIONS IN: molecular_function unknown; INVOLVED IN: biological_process unknown; LOCATED IN: endomembrane system; EXPRESSED IN: 24 plant structures; EXPRESSED DURING: 15 growth stages; Has 41 Blast hits to 41 proteins in 14 species: Archae - 0; Bacteria - 0; Metazoa - 0; Fungi - 0; Plants - 41; Viruses - 0; Other Eukaryotes - 0 (source: NCBI BLink).
AT5G64150	16	12	1.08584e-05	1	9	-0.0315879	RNA methyltransferase family protein
AT2G16200	14	11	1.23253e-05	0	0	n/a	structural molecules
AT3G13400	14	11	1.23253e-05	1	3	0.74357	SKU5 similar 13
AT5G14690	14	11	1.23253e-05	1	10	0.928858	unknown protein; BEST Arabidopsis thaliana protein match is: unknown protein (TAIR:AT3G01516.1); Has 86 Blast hits to 86 proteins in 16 species: Archae - 0; Bacteria - 0; Metazoa - 0; Fungi - 0; Plants - 84; Viruses - 2; Other Eukaryotes - 0 (source: NCBI BLink).
AT5G19473	14	11	1.23253e-05	0	0	0.562702	RPM1-interacting protein 4 (RIN4) family protein
AT1G07080	23	15	1.25373e-05	1	2	-0.785456	Thioredoxin superfamily protein
AT1G07320	23	15	1.25373e-05	1	10	0.628846	ribosomal protein L4
AT1G14980	23	15	1.25373e-05	2	7	0.200489	chaperonin 10
AT2G32950	23	15	1.25373e-05	1	6	0.64342	Transducin/WD40 repeat-like superfamily protein
AT4G25550	23	15	1.25373e-05	0	0	0.294974	Cleavage/polyadenylation specificity factor, 25kDa subunit
AT4G34870	23	15	1.25373e-05	1	8	0.450429	rotamase cyclophilin 5
AT5G48720	23	15	1.25373e-05	1	9	0.753035	x-ray induced transcript 1
AT5G64070	23	15	1.25373e-05	3	6	-0.483217	phosphatidylinositol 4-OH kinase beta1
AT1G53023	12	10	1.26485e-05	0	0	n/a	Ubiquitin-conjugating enzyme family protein
AT2G17370	12	10	1.26485e-05	1	7	0.945806	3-hydroxy-3-methylglutaryl-CoA reductase 2
AT2G34380	12	10	1.26485e-05	1	7	-0.895369	Putative adipose-regulatory protein (Seipin)
AT5G35360	12	10	1.26485e-05	1	5	0.979039	acetyl Co-enzyme a carboxylase biotin carboxylase subunit
AT1G07360	21	14	1.69867e-05	1	5	0.341084	CCCH-type zinc fingerfamily protein with RNA-binding domain
AT1G10960	21	14	1.69867e-05	1	8	0.839194	ferredoxin 1
AT1G23740	21	14	1.69867e-05	1	8	0.831346	Oxidoreductase, zinc-binding dehydrogenase family protein
AT2G20000	21	14	1.69867e-05	2	6	0.664254	CDC27 family protein
AT2G32340	21	14	1.69867e-05	1	6	0.607801	TraB family protein
AT2G42230	21	14	1.69867e-05	1	0	0.962718	C-CAP/cofactor C-like domain-containing protein
AT3G04260	21	14	1.69867e-05	3	7	0.38736	plastid transcriptionally active 3
AT3G04930	21	14	1.69867e-05	2	7	0.563339	DNA-binding storekeeper protein-related transcriptional regulator
AT3G10420	21	14	1.69867e-05	1	6	-0.0240895	P-loop containing nucleoside triphosphate hydrolases superfamily protein
AT3G15690	21	14	1.69867e-05	1	7	0.941227	Single hybrid motif superfamily protein
AT3G18430	21	14	1.69867e-05	1	7	0.851426	Calcium-binding EF-hand family protein
AT3G27240	21	14	1.69867e-05	1	10	0.641393	Cytochrome C1 family
AT3G52300	21	14	1.69867e-05	0	0	0.742655	ATP synthase D chain, mitochondrial
AT4G02020	21	14	1.69867e-05	1	8	0.750332	SET domain-containing protein
AT4G16660	21	14	1.69867e-05	1	5	0.928998	heat shock protein 70 (Hsp 70) family protein
AT4G23010	21	14	1.69867e-05	0	0	0.542013	UDP-galactose transporter 2
AT5G08540	21	14	1.69867e-05	1	11	0.253807	unknown protein; FUNCTIONS IN: molecular_function unknown; INVOLVED IN: biological_process unknown; LOCATED IN: chloroplast thylakoid membrane, chloroplast, chloroplast envelope; EXPRESSED IN: 24 plant structures; EXPRESSED DURING: 13 growth stages; Has 30201 Blast hits to 17322 proteins in 780 species: Archae - 12; Bacteria - 1396; Metazoa - 17338; Fungi - 3422; Plants - 5037; Viruses - 0; Other…
AT5G11230	21	14	1.69867e-05	1	4	0.131954	Nucleotide-sugar transporter family protein
AT5G18220	21	14	1.69867e-05	1	4	-0.423844	O-Glycosyl hydrolases family 17 protein
AT5G52990	21	14	1.69867e-05	1	11	0.945541	SNARE-like superfamily protein
AT5G53050	21	14	1.69867e-05	1	9	0.0985439	alpha/beta-Hydrolases superfamily protein
AT5G53560	21	14	1.69867e-05	1	9	0.820023	cytochrome B5 isoform E
AT5G63400	21	14	1.69867e-05	1	7	0.768605	adenylate kinase 1
AT5G67330	21	14	1.69867e-05	1	6	0.785565	natural resistance associated macrophage protein 4
AT1G19110	26	16	1.8813e-05	0	0	0.387441	inter-alpha-trypsin inhibitor heavy chain-related
AT3G54110	26	16	1.8813e-05	0	0	0.739568	plant uncoupling mitochondrial protein 1
AT5G02480	26	16	1.8813e-05	1	9	-0.718659	HSP20-like chaperones superfamily protein
AT1G64510	19	13	2.26133e-05	2	8	0.589558	Translation elongation factor EF1B/ribosomal protein S6 family protein
AT1G76010	19	13	2.26133e-05	1	5	0.222298	Alba DNA/RNA-binding protein
AT2G01320	19	13	2.26133e-05	2	8	0.74996	ABC-2 type transporter family protein
AT2G22140	19	13	2.26133e-05	1	9	0.620824	essential meiotic endonuclease 1B
AT2G24580	19	13	2.26133e-05	1	2	0.966005	FAD-dependent oxidoreductase family protein
AT2G41420	19	13	2.26133e-05	1	8	0.913462	proline-rich family protein
AT2G42990	19	13	2.26133e-05	1	8	0.851441	GDSL-like Lipase/Acylhydrolase superfamily protein
AT2G45520	19	13	2.26133e-05	2	6	0.11151	unknown protein; FUNCTIONS IN: molecular_function unknown; INVOLVED IN: biological_process unknown; EXPRESSED IN: 23 plant structures; EXPRESSED DURING: 13 growth stages; Has 260 Blast hits to 238 proteins in 75 species: Archae - 0; Bacteria - 6; Metazoa - 94; Fungi - 40; Plants - 38; Viruses - 0; Other Eukaryotes - 82 (source: NCBI BLink).
AT2G46910	19	13	2.26133e-05	2	7	0.947041	Plastid-lipid associated protein PAP / fibrillin family protein
AT3G03890	19	13	2.26133e-05	2	5	-0.740851	FMN binding
AT3G05120	19	13	2.26133e-05	0	0	-0.702912	alpha/beta-Hydrolases superfamily protein
AT3G06920	19	13	2.26133e-05	1	8	-0.0549191	Tetratricopeptide repeat (TPR)-like superfamily protein
AT3G09670	19	13	2.26133e-05	2	7	0.102711	Tudor/PWWP/MBT superfamily protein
AT3G17520	19	13	2.26133e-05	1	5	-0.783108	Late embryogenesis abundant protein (LEA) family protein
AT3G21070	19	13	2.26133e-05	2	8	0.453576	NAD kinase 1
AT3G62890	19	13	2.26133e-05	1	8	0.101929	Pentatricopeptide repeat (PPR) superfamily protein
AT4G21140	19	13	2.26133e-05	1	3	0.218624	BEST Arabidopsis thaliana protein match is: copper ion binding (TAIR:AT4G05400.2); Has 41 Blast hits to 41 proteins in 16 species: Archae - 0; Bacteria - 0; Metazoa - 0; Fungi - 0; Plants - 40; Viruses - 0; Other Eukaryotes - 1 (source: NCBI BLink).
AT4G29870	19	13	2.26133e-05	1	10	0.906983	Oligosaccharyltransferase complex/magnesium transporter family protein
AT4G31510	19	13	2.26133e-05	2	8	-0.963262	unknown protein; BEST Arabidopsis thaliana protein match is: unknown protein (TAIR:AT2G24550.1); Has 205 Blast hits to 205 proteins in 31 species: Archae - 0; Bacteria - 0; Metazoa - 5; Fungi - 3; Plants - 187; Viruses - 0; Other Eukaryotes - 10 (source: NCBI BLink).
AT4G33495	19	13	2.26133e-05	0	0	-0.078175	Ubiquitin carboxyl-terminal hydrolase family protein
AT4G39890	19	13	2.26133e-05	1	0	-0.97736	RAB GTPase homolog H1C
AT5G05480	19	13	2.26133e-05	1	8	0.931182	Peptide-N4-(N-acetyl-beta-glucosaminyl)asparagine amidase A protein
AT5G05770	19	13	2.26133e-05	1	9	0.684537	WUSCHEL related homeobox 7
AT5G06070	19	13	2.26133e-05	1	8	n/a	C2H2 and C2HC zinc fingers superfamily protein
AT5G06270	19	13	2.26133e-05	1	7	0.972119	unknown protein; FUNCTIONS IN: molecular_function unknown; INVOLVED IN: biological_process unknown; LOCATED IN: chloroplast; EXPRESSED IN: 21 plant structures; EXPRESSED DURING: 11 growth stages; BEST Arabidopsis thaliana protein match is: unknown protein (TAIR:AT3G11600.1); Has 1807 Blast hits to 1807 proteins in 277 species: Archae - 0; Bacteria - 0; Metazoa - 736; Fungi - 347; Plants - 385; Vi…
AT5G09300	19	13	2.26133e-05	0	0	0.985589	Thiamin diphosphate-binding fold (THDP-binding) superfamily protein
AT5G11630	19	13	2.26133e-05	2	8	0.493265	unknown protein; FUNCTIONS IN: molecular_function unknown; INVOLVED IN: biological_process unknown; LOCATED IN: chloroplast; EXPRESSED IN: 22 plant structures; EXPRESSED DURING: 13 growth stages; BEST Arabidopsis thaliana protein match is: unknown protein (TAIR:AT4G17310.1); Has 90 Blast hits to 90 proteins in 10 species: Archae - 0; Bacteria - 0; Metazoa - 0; Fungi - 0; Plants - 90; Viruses - 0;…
AT5G26820	19	13	2.26133e-05	1	7	-0.00148627	iron-regulated protein 3
AT5G51410	19	13	2.26133e-05	1	3	0.604396	LUC7 N_terminus domain-containing protein
AT1G23790	29	17	2.5396e-05	2	11	0.605391	Plant protein of unknown function (DUF936)
AT3G25110	29	17	2.5396e-05	2	12	0.997525	fatA acyl-ACP thioesterase
AT1G14010	24	15	2.6514e-05	1	7	0.97237	emp24/gp25L/p24 family/GOLD family protein
AT1G31350	24	15	2.6514e-05	1	10	0.945579	KAR-UP F-box 1
AT1G79550	24	15	2.6514e-05	1	8	0.796042	phosphoglycerate kinase
AT2G36240	24	15	2.6514e-05	0	0	0.285375	pentatricopeptide (PPR) repeat-containing protein
AT2G40800	24	15	2.6514e-05	2	2	0.884907	unknown protein; BEST Arabidopsis thaliana protein match is: unknown protein (TAIR:AT3G56430.1); Has 43 Blast hits to 43 proteins in 15 species: Archae - 0; Bacteria - 0; Metazoa - 0; Fungi - 0; Plants - 41; Viruses - 0; Other Eukaryotes - 2 (source: NCBI BLink).
AT3G11230	24	15	2.6514e-05	2	11	0.924099	Yippee family putative zinc-binding protein
AT3G27060	24	15	2.6514e-05	0	0	0.638468	Ferritin/ribonucleotide reductase-like family protein
AT5G16260	24	15	2.6514e-05	1	0	0.504949	RNA binding (RRM/RBD/RNP motifs) family protein
AT5G49190	24	15	2.6514e-05	2	8	0.745106	sucrose synthase 2
AT5G65660	24	15	2.6514e-05	1	6	0.381372	hydroxyproline-rich glycoprotein family protein
AT4G38180	7	7	2.72401e-05	1	0	0.615693	FAR1-related sequence 5
ATCG00520	7	7	2.72401e-05	1	2	n/a	unfolded protein binding
AT1G54630	17	12	2.93758e-05	1	6	0.990805	acyl carrier protein 3
AT1G70340	17	12	2.93758e-05	0	0	0.638806	Plant protein of unknown function (DUF936)
AT1G71860	17	12	2.93758e-05	1	9	0.606028	protein tyrosine phosphatase 1
AT2G19940	17	12	2.93758e-05	1	0	0.793133	oxidoreductases, acting on the aldehyde or oxo group of donors, NAD or NADP as acceptor;copper ion binding
AT2G38465	17	12	2.93758e-05	0	0	-0.756598	unknown protein; FUNCTIONS IN: molecular_function unknown; INVOLVED IN: biological_process unknown; LOCATED IN: plasma membrane; EXPRESSED IN: 21 plant structures; EXPRESSED DURING: 11 growth stages; Has 16 Blast hits to 16 proteins in 8 species: Archae - 0; Bacteria - 0; Metazoa - 0; Fungi - 0; Plants - 16; Viruses - 0; Other Eukaryotes - 0 (source: NCBI BLink).
AT3G07680	17	12	2.93758e-05	2	9	0.824401	emp24/gp25L/p24 family/GOLD family protein
AT3G15820	17	12	2.93758e-05	1	11	0.956084	phosphatidic acid phosphatase-related / PAP2-related
AT3G25855	17	12	2.93758e-05	2	8	n/a	Copper transport protein family
AT3G27860	17	12	2.93758e-05	1	10	0.522067	Tudor/PWWP/MBT superfamily protein
AT4G00030	17	12	2.93758e-05	1	2	0.321602	Plastid-lipid associated protein PAP / fibrillin family protein
AT4G35770	17	12	2.93758e-05	1	8	-0.903267	Rhodanese/Cell cycle control phosphatase superfamily protein
AT5G05740	17	12	2.93758e-05	1	2	0.843658	ethylene-dependent gravitropism-deficient and yellow-green-like 2
AT5G08080	17	12	2.93758e-05	1	4	0.740123	syntaxin of plants 132
AT5G16400	17	12	2.93758e-05	1	8	0.98945	thioredoxin F2
AT5G50370	17	12	2.93758e-05	1	8	0.922583	Adenylate kinase family protein
AT3G04710	32	18	3.1807e-05	0	0	0.182747	ankyrin repeat family protein
AT1G32120	27	16	3.6596e-05	0	0	0.754697	FUNCTIONS IN: molecular_function unknown; INVOLVED IN: biological_process unknown; LOCATED IN: membrane; EXPRESSED IN: 14 plant structures; EXPRESSED DURING: 4 anthesis, C globular stage, F mature embryo stage, petal differentiation and expansion stage, E expanded cotyledon stage; CONTAINS InterPro DOMAIN/s: Aminotransferase-like, plant mobile domain (InterPro:IPR019557), Protein of unknown funct…
AT1G50730	15	11	3.68338e-05	1	4	0.800226	unknown protein; Has 218 Blast hits to 209 proteins in 78 species: Archae - 0; Bacteria - 0; Metazoa - 141; Fungi - 2; Plants - 33; Viruses - 0; Other Eukaryotes - 42 (source: NCBI BLink).
AT1G74930	15	11	3.68338e-05	1	9	0.462031	Integrase-type DNA-binding superfamily protein
AT2G46100	15	11	3.68338e-05	0	0	0.95038	Nuclear transport factor 2 (NTF2) family protein
AT4G01200	15	11	3.68338e-05	2	9	0.520806	Calcium-dependent lipid-binding (CaLB domain) family protein
AT4G24026	15	11	3.68338e-05	1	8	0.730559	unknown protein; FUNCTIONS IN: molecular_function unknown; INVOLVED IN: biological_process unknown; LOCATED IN: cellular_component unknown; BEST Arabidopsis thaliana protein match is: unknown protein (TAIR:AT4G10810.1); Has 30201 Blast hits to 17322 proteins in 780 species: Archae - 12; Bacteria - 1396; Metazoa - 17338; Fungi - 3422; Plants - 5037; Viruses - 0; Other Eukaryotes - 2996 (source: NC…
AT5G05220	15	11	3.68338e-05	2	10	-0.977273	unknown protein; Has 30201 Blast hits to 17322 proteins in 780 species: Archae - 12; Bacteria - 1396; Metazoa - 17338; Fungi - 3422; Plants - 5037; Viruses - 0; Other Eukaryotes - 2996 (source: NCBI BLink).
AT5G09350	15	11	3.68338e-05	1	5	0.948865	phosphatidylinositol 4-OH kinase beta2
AT5G64720	15	11	3.68338e-05	1	7	n/a	Protein of unknown function (DUF1278)
AT1G03260	22	14	3.70875e-05	2	9	0.976523	SNARE associated Golgi protein family
AT1G19000	22	14	3.70875e-05	0	0	-0.147656	Homeodomain-like superfamily protein
AT1G25580	22	14	3.70875e-05	0	0	0.430488	NAC (No Apical Meristem) domain transcriptional regulator superfamily protein
AT1G78610	22	14	3.70875e-05	1	2	0.802502	mechanosensitive channel of small conductance-like 6
AT1G80750	22	14	3.70875e-05	1	8	0.556487	Ribosomal protein L30/L7 family protein
AT2G37250	22	14	3.70875e-05	3	8	0.690573	adenosine kinase
AT2G43410	22	14	3.70875e-05	1	7	0.223098	RNA binding
AT3G01910	22	14	3.70875e-05	1	7	0.907834	sulfite oxidase
AT3G21060	22	14	3.70875e-05	1	5	0.828429	Transducin/WD40 repeat-like superfamily protein
AT4G24620	22	14	3.70875e-05	2	10	0.937978	phosphoglucose isomerase 1
AT4G28950	22	14	3.70875e-05	2	11	0.949765	RHO-related protein from plants 9
AT4G33680	22	14	3.70875e-05	1	2	0.749177	Pyridoxal phosphate (PLP)-dependent transferases superfamily protein
AT5G10730	22	14	3.70875e-05	2	10	-0.953672	NAD(P)-binding Rossmann-fold superfamily protein
AT5G12120	22	14	3.70875e-05	1	0	0.334679	Ubiquitin-associated/translation elongation factor EF1B protein
AT5G13250	22	14	3.70875e-05	1	7	0.73428	RING finger protein
AT5G65110	22	14	3.70875e-05	2	2	-0.747633	acyl-CoA oxidase 2
AT1G02510	13	10	4.37577e-05	1	0	n/a	Outward rectifying potassium channel protein
AT1G20590	13	10	4.37577e-05	0	0	n/a	Cyclin family protein
AT2G11890	13	10	4.37577e-05	0	0	0.431124	adenylate cyclases
AT3G02980	13	10	4.37577e-05	0	0	0.934826	MEIOTIC CONTROL OF CROSSOVERS1
AT5G07140	13	10	4.37577e-05	2	9	0.931722	Protein kinase superfamily protein
AT5G59550	13	10	4.37577e-05	0	0	-0.499211	zinc finger (C3HC4-type RING finger) family protein
AT3G60966	9	8	4.38013e-05	1	7	-0.593945	RING/U-box superfamily protein
AT1G07870	30	17	4.64162e-05	1	7	0.986862	Protein kinase superfamily protein
AT1G79880	11	9	4.7559e-05	1	4	-0.00337755	RNA recognition motif (RRM)-containing protein
AT1G05720	20	13	5.13598e-05	1	6	0.772593	selenoprotein family protein
AT1G07370	20	13	5.13598e-05	1	3	0.622052	proliferating cellular nuclear antigen 1
AT1G26750	20	13	5.13598e-05	0	0	0.665461	unknown protein; Has 44 Blast hits to 44 proteins in 16 species: Archae - 0; Bacteria - 0; Metazoa - 0; Fungi - 0; Plants - 44; Viruses - 0; Other Eukaryotes - 0 (source: NCBI BLink).
AT1G48270	20	13	5.13598e-05	1	8	0.840884	G-protein-coupled receptor 1
AT1G61800	20	13	5.13598e-05	0	0	0.787577	glucose-6-phosphate/phosphate translocator 2
AT1G70280	20	13	5.13598e-05	1	10	0.706286	NHL domain-containing protein
AT1G79890	20	13	5.13598e-05	1	7	0.778848	RAD3-like DNA-binding helicase protein
AT2G01070	20	13	5.13598e-05	1	3	0.920279	Lung seven transmembrane receptor family protein
AT2G15695	20	13	5.13598e-05	0	0	-0.958579	Protein of unknown function DUF829, transmembrane 53
AT2G44950	20	13	5.13598e-05	0	0	0.776376	histone mono-ubiquitination 1
AT3G04140	20	13	5.13598e-05	1	8	0.825293	Ankyrin repeat family protein
AT3G07130	20	13	5.13598e-05	1	9	0.845639	purple acid phosphatase 15
AT3G11410	20	13	5.13598e-05	1	11	-0.379988	protein phosphatase 2CA
AT3G28455	20	13	5.13598e-05	2	11	0.763142	CLAVATA3/ESR-RELATED 25
AT3G50760	20	13	5.13598e-05	1	9	0.565885	galacturonosyltransferase-like 2
AT4G18372	20	13	5.13598e-05	2	6	0.340151	Small nuclear ribonucleoprotein family protein
AT4G20780	20	13	5.13598e-05	1	8	0.369507	calmodulin like 42
AT4G24560	20	13	5.13598e-05	1	10	0.133926	ubiquitin-specific protease 16
AT4G27410	20	13	5.13598e-05	2	9	-0.826818	NAC (No Apical Meristem) domain transcriptional regulator superfamily protein
AT4G29830	20	13	5.13598e-05	1	5	0.589124	Transducin/WD40 repeat-like superfamily protein
AT5G24970	20	13	5.13598e-05	4	8	-0.962067	Protein kinase superfamily protein
AT5G40720	20	13	5.13598e-05	1	4	-0.931949	Domain of unknown function (DUF23)
AT5G44730	20	13	5.13598e-05	1	3	0.762368	Haloacid dehalogenase-like hydrolase (HAD) superfamily protein
AT5G55600	20	13	5.13598e-05	1	7	-0.716553	agenet domain-containing protein / bromo-adjacent homology (BAH) domain-containing protein
AT5G64680	20	13	5.13598e-05	1	4	-0.360061	unknown protein; FUNCTIONS IN: molecular_function unknown; INVOLVED IN: biological_process unknown; EXPRESSED IN: 22 plant structures; EXPRESSED DURING: 13 growth stages; Has 53 Blast hits to 53 proteins in 20 species: Archae - 0; Bacteria - 8; Metazoa - 8; Fungi - 0; Plants - 34; Viruses - 0; Other Eukaryotes - 3 (source: NCBI BLink).
AT1G77140	25	15	5.25854e-05	2	0	0.822626	vacuolar protein sorting 45
AT1G78010	25	15	5.25854e-05	0	0	-0.163969	tRNA modification GTPase, putative
AT2G42880	25	15	5.25854e-05	2	9	0.763305	MAP kinase 20
AT3G52850	25	15	5.25854e-05	3	10	-0.218205	vacuolar sorting receptor homolog 1
AT4G35950	25	15	5.25854e-05	1	12	0.952136	RAC-like 6
AT5G04160	25	15	5.25854e-05	1	10	0.88989	Nucleotide-sugar transporter family protein
AT3G13080	36	19	6.31461e-05	0	0	-0.56559	multidrug resistance-associated protein 3
AT1G52600	28	16	6.76942e-05	1	2	0.876964	Peptidase S24/S26A/S26B/S26C family protein
AT1G04420	18	12	7.01537e-05	3	5	0.768465	NAD(P)-linked oxidoreductase superfamily protein
AT1G08750	18	12	7.01537e-05	2	7	0.485804	Peptidase C13 family
AT1G18360	18	12	7.01537e-05	1	7	0.944404	alpha/beta-Hydrolases superfamily protein
AT1G28540	18	12	7.01537e-05	0	0	-0.966287	unknown protein; Has 25 Blast hits to 25 proteins in 10 species: Archae - 0; Bacteria - 0; Metazoa - 0; Fungi - 0; Plants - 25; Viruses - 0; Other Eukaryotes - 0 (source: NCBI BLink).
AT1G29170	18	12	7.01537e-05	1	6	0.940367	SCAR family protein
AT1G47270	18	12	7.01537e-05	2	2	-0.536919	tubby like protein 6
AT1G61000	18	12	7.01537e-05	0	0	0.491695	FUNCTIONS IN: molecular_function unknown; INVOLVED IN: mitosis; LOCATED IN: plasma membrane; EXPRESSED IN: cultured cell; CONTAINS InterPro DOMAIN/s: Kinetochore protein Nuf2 (InterPro:IPR005549); Has 50972 Blast hits to 29793 proteins in 2070 species: Archae - 902; Bacteria - 7404; Metazoa - 23628; Fungi - 4156; Plants - 2312; Viruses - 158; Other Eukaryotes - 12412 (source: NCBI BLink).
AT1G65470	18	12	7.01537e-05	1	6	0.661461	chromatin assembly factor-1 (FASCIATA1) (FAS1)
AT1G73740	18	12	7.01537e-05	1	7	0.905554	UDP-Glycosyltransferase superfamily protein
AT2G21990	18	12	7.01537e-05	1	5	0.412092	Protein of unknown function, DUF617
AT2G31710	18	12	7.01537e-05	2	5	0.644526	Vacuolar ATPase assembly integral membrane protein VMA21-like domain
AT2G35500	18	12	7.01537e-05	1	3	0.724106	shikimate kinase like 2
AT2G40095	18	12	7.01537e-05	1	5	0.395146	Alpha/beta hydrolase related protein
AT3G02040	18	12	7.01537e-05	1	8	-0.886047	senescence-related gene 3
AT3G11000	18	12	7.01537e-05	2	0	0.541905	DCD (Development and Cell Death) domain protein
AT3G13224	18	12	7.01537e-05	1	9	-0.0740259	RNA-binding (RRM/RBD/RNP motifs) family protein
AT3G16320	18	12	7.01537e-05	1	4	-0.079272	Tetratricopeptide repeat (TPR)-like superfamily protein
AT4G02030	18	12	7.01537e-05	0	0	0.807657	Vps51/Vps67 family (components of vesicular transport) protein
AT4G02725	18	12	7.01537e-05	3	7	0.272724	unknown protein; FUNCTIONS IN: molecular_function unknown; INVOLVED IN: biological_process unknown; LOCATED IN: chloroplast, membrane; Has 35333 Blast hits to 34131 proteins in 2444 species: Archae - 798; Bacteria - 22429; Metazoa - 974; Fungi - 991; Plants - 531; Viruses - 0; Other Eukaryotes - 9610 (source: NCBI BLink).
AT4G16070	18	12	7.01537e-05	0	0	-0.419969	Mono-/di-acylglycerol lipase, N-terminal;Lipase, class 3
AT4G26740	18	12	7.01537e-05	2	8	-0.458962	seed gene 1
AT4G37160	18	12	7.01537e-05	1	8	n/a	SKU5 similar 15
AT5G01670	18	12	7.01537e-05	1	4	-0.787609	NAD(P)-linked oxidoreductase superfamily protein
AT5G06380	18	12	7.01537e-05	1	2	0.402791	unknown protein; BEST Arabidopsis thaliana protein match is: unknown protein (TAIR:AT3G11690.1); Has 1807 Blast hits to 1807 proteins in 277 species: Archae - 0; Bacteria - 0; Metazoa - 736; Fungi - 347; Plants - 385; Viruses - 0; Other Eukaryotes - 339 (source: NCBI BLink).
AT5G12430	18	12	7.01537e-05	1	0	0.856471	Heat shock protein DnaJ with tetratricopeptide repeat
AT5G38720	18	12	7.01537e-05	1	6	0.2397	unknown protein; Has 13419 Blast hits to 9093 proteins in 698 species: Archae - 38; Bacteria - 1038; Metazoa - 4949; Fungi - 1086; Plants - 485; Viruses - 44; Other Eukaryotes - 5779 (source: NCBI BLink).
AT5G42810	18	12	7.01537e-05	0	0	0.57872	inositol-pentakisphosphate 2-kinase 1
AT5G47400	18	12	7.01537e-05	0	0	-0.115199	unknown protein; FUNCTIONS IN: molecular_function unknown; LOCATED IN: endomembrane system; EXPRESSED IN: 23 plant structures; EXPRESSED DURING: 13 growth stages; Has 1807 Blast hits to 1807 proteins in 277 species: Archae - 0; Bacteria - 0; Metazoa - 736; Fungi - 347; Plants - 385; Viruses - 0; Other Eukaryotes - 339 (source: NCBI BLink).
AT1G04410	23	14	7.52768e-05	3	5	0.892086	Lactate/malate dehydrogenase family protein
AT1G08030	23	14	7.52768e-05	1	8	0.137113	tyrosylprotein sulfotransferase
AT1G24510	23	14	7.52768e-05	0	0	0.7003	TCP-1/cpn60 chaperonin family protein
AT1G50380	23	14	7.52768e-05	2	6	-0.832148	Prolyl oligopeptidase family protein
AT2G34710	23	14	7.52768e-05	0	0	0.933363	Homeobox-leucine zipper family protein / lipid-binding START domain-containing protein
AT2G35680	23	14	7.52768e-05	1	7	-0.920276	Phosphotyrosine protein phosphatases superfamily protein
AT2G38650	23	14	7.52768e-05	1	0	0.879617	galacturonosyltransferase 7
AT2G40950	23	14	7.52768e-05	1	7	0.62196	Basic-leucine zipper (bZIP) transcription factor family protein
AT3G61790	23	14	7.52768e-05	1	9	-0.372378	Protein with RING/U-box and TRAF-like domains
AT4G24120	23	14	7.52768e-05	1	7	n/a	YELLOW STRIPE like 1
AT5G02310	23	14	7.52768e-05	1	8	0.0367574	proteolysis 6
AT5G05600	23	14	7.52768e-05	2	10	-0.993584	2-oxoglutarate (2OG) and Fe(II)-dependent oxygenase superfamily protein
AT5G19000	23	14	7.52768e-05	0	0	0.631152	BTB-POZ and MATH domain 1
AT5G40670	23	14	7.52768e-05	1	0	-0.503798	PQ-loop repeat family protein / transmembrane family protein
AT5G50850	23	14	7.52768e-05	0	0	0.577179	Transketolase family protein
AT5G54310	23	14	7.52768e-05	1	7	0.288814	ARF-GAP domain 5
AT1G07350	16	11	9.39795e-05	1	6	-0.660317	RNA-binding (RRM/RBD/RNP motifs) family protein
AT1G10600	16	11	9.39795e-05	1	9	-0.622588	associated molecule with the SH3 domain of STAM 2
AT1G16825	16	11	9.39795e-05	1	7	0.88058	Reticulon family protein
AT1G21065	16	11	9.39795e-05	1	2	-0.373545	unknown protein; INVOLVED IN: biological_process unknown; LOCATED IN: chloroplast; EXPRESSED IN: 22 plant structures; EXPRESSED DURING: 13 growth stages; CONTAINS InterPro DOMAIN/s: Uncharacterised protein family UPF0047 (InterPro:IPR001602); Has 3800 Blast hits to 3784 proteins in 1137 species: Archae - 215; Bacteria - 2154; Metazoa - 42; Fungi - 99; Plants - 99; Viruses - 0; Other Eukaryotes - …
AT1G24450	16	11	9.39795e-05	2	7	0.646727	Ribonuclease III family protein
AT1G51390	16	11	9.39795e-05	1	0	0.465087	NFU domain protein 5
AT1G53530	16	11	9.39795e-05	1	7	0.315857	Peptidase S24/S26A/S26B/S26C family protein
AT2G21490	16	11	9.39795e-05	2	2	-0.655045	dehydrin LEA
AT3G16190	16	11	9.39795e-05	1	0	-0.0160452	Isochorismatase family protein
AT3G25500	16	11	9.39795e-05	1	5	0.904276	formin homology 1
AT3G57430	16	11	9.39795e-05	1	0	0.715664	Tetratricopeptide repeat (TPR)-like superfamily protein
AT4G00305	16	11	9.39795e-05	1	9	n/a	RING/U-box superfamily protein
AT4G10600	16	11	9.39795e-05	1	5	0.641479	RING/FYVE/PHD zinc finger superfamily protein
AT4G15850	16	11	9.39795e-05	1	4	0.383504	RNA helicase 1
AT4G16460	16	11	9.39795e-05	0	0	-0.611642	unknown protein; Has 58 Blast hits to 58 proteins in 23 species: Archae - 0; Bacteria - 0; Metazoa - 30; Fungi - 4; Plants - 16; Viruses - 0; Other Eukaryotes - 8 (source: NCBI BLink).
AT1G05670	26	15	9.86386e-05	1	0	-0.311336	Pentatricopeptide repeat (PPR-like) superfamily protein
AT1G06950	26	15	9.86386e-05	2	5	0.296335	translocon at the inner envelope membrane of chloroplasts 110
AT1G15690	26	15	9.86386e-05	1	6	-0.186523	Inorganic H pyrophosphatase family protein
AT2G43370	26	15	9.86386e-05	1	8	0.634258	RNA-binding (RRM/RBD/RNP motifs) family protein
AT3G07960	26	15	9.86386e-05	1	5	0.944479	Phosphatidylinositol-4-phosphate 5-kinase family protein
AT4G37460	26	15	9.86386e-05	1	7	0.260527	Tetratricopeptide repeat (TPR)-like superfamily protein
AT5G14670	26	15	9.86386e-05	0	0	n/a	ADP-ribosylation factor A1B
AT1G17745	21	13	0.000107216	1	8	0.525005	D-3-phosphoglycerate dehydrogenase
AT1G47640	21	13	0.000107216	0	0	0.758685	unknown protein; FUNCTIONS IN: molecular_function unknown; INVOLVED IN: biological_process unknown; LOCATED IN: mitochondrion; EXPRESSED IN: 23 plant structures; EXPRESSED DURING: 13 growth stages; CONTAINS InterPro DOMAIN/s: Protein of unknown function DUF2053, membrane (InterPro:IPR019164); Has 204 Blast hits to 204 proteins in 84 species: Archae - 0; Bacteria - 0; Metazoa - 127; Fungi - 0; Pla…
AT1G67720	21	13	0.000107216	0	0	0.870918	Leucine-rich repeat protein kinase family protein
AT1G67730	21	13	0.000107216	1	6	0.976994	beta-ketoacyl reductase 1
AT1G74240	21	13	0.000107216	1	5	-0.111365	Mitochondrial substrate carrier family protein
AT2G21280	21	13	0.000107216	1	6	0.772307	NAD(P)-binding Rossmann-fold superfamily protein
AT2G28380	21	13	0.000107216	1	10	0.912419	dsRNA-binding protein 2
AT2G34510	21	13	0.000107216	1	3	0.900924	Protein of unknown function, DUF642
AT2G40990	21	13	0.000107216	1	2	0.454228	DHHC-type zinc finger family protein
AT2G44150	21	13	0.000107216	1	3	0.912844	histone-lysine N-methyltransferase ASHH3
AT2G44440	21	13	0.000107216	1	0	0.876187	Emsy N Terminus (ENT) domain-containing protein
AT3G03950	21	13	0.000107216	1	8	-0.159834	evolutionarily conserved C-terminal region 1
AT3G04830	21	13	0.000107216	1	7	0.717079	Protein prenylyltransferase superfamily protein
AT3G11720	21	13	0.000107216	0	0	-0.563905	Polyketide cyclase/dehydrase and lipid transport superfamily protein
AT3G16785	21	13	0.000107216	2	9	0.494034	phospholipase D P1
AT3G50240	21	13	0.000107216	1	8	0.936615	ATP binding microtubule motor family protein
AT4G27430	21	13	0.000107216	1	10	0.837839	COP1-interacting protein 7
AT4G34640	21	13	0.000107216	1	8	0.897301	squalene synthase 1
AT4G39390	21	13	0.000107216	2	6	0.990492	nucleotide sugar transporter-KT 1
AT5G09960	21	13	0.000107216	1	10	0.839162	FUNCTIONS IN: molecular_function unknown; INVOLVED IN: biological_process unknown; LOCATED IN: plasma membrane; EXPRESSED IN: 22 plant structures; EXPRESSED DURING: 13 growth stages; CONTAINS InterPro DOMAIN/s: RPM1-interacting protein 4, defence response (InterPro:IPR008700); BEST Arabidopsis thaliana protein match is: unknown protein (TAIR:AT5G64850.1); Has 30201 Blast hits to 17322 proteins in…
AT5G15600	21	13	0.000107216	0	0	0.665665	SPIRAL1-like4
AT5G44260	21	13	0.000107216	1	5	-0.655332	Zinc finger C-x8-C-x5-C-x3-H type family protein
AT5G55930	21	13	0.000107216	1	8	0.508718	oligopeptide transporter 1
AT5G61760	21	13	0.000107216	1	7	0.742694	inositol polyphosphate kinase 2 beta
AT5G67520	21	13	0.000107216	2	6	-0.958912	adenosine-5'-phosphosulfate (APS) kinase 4
AT2G16280	40	20	0.000109946	1	10	-0.574937	3-ketoacyl-CoA synthase 9
AT1G14400	29	16	0.000119754	0	0	0.308556	ubiquitin carrier protein 1
AT5G19010	29	16	0.000119754	0	0	0.534998	mitogen-activated protein kinase 16
AT5G01780	6	6	0.000122273	1	6	0.791309	2-oxoglutarate-dependent dioxygenase family protein
AT3G63060	14	10	0.000122339	2	5	-0.819383	EID1-like 3
AT5G09876	14	10	0.000122339	1	6	0.403841	unknown protein; FUNCTIONS IN: molecular_function unknown; INVOLVED IN: biological_process unknown; LOCATED IN: cellular_component unknown; Has 5 Blast hits to 5 proteins in 2 species: Archae - 0; Bacteria - 0; Metazoa - 0; Fungi - 0; Plants - 5; Viruses - 0; Other Eukaryotes - 0 (source: NCBI BLink).
AT5G22140	14	10	0.000122339	1	7	0.67539	FAD/NAD(P)-binding oxidoreductase family protein
AT5G54890	14	10	0.000122339	1	6	0.596351	RNA-binding CRS1 / YhbY (CRM) domain-containing protein
AT5G58490	14	10	0.000122339	2	5	0.757941	NAD(P)-binding Rossmann-fold superfamily protein
AT1G71530	24	14	0.000143545	2	5	-0.941476	Protein kinase superfamily protein
AT1G74750	24	14	0.000143545	0	0	-0.188769	Pentatricopeptide repeat (PPR) superfamily protein
AT2G28520	24	14	0.000143545	0	0	0.955693	vacuolar proton ATPase A1
AT3G07100	24	14	0.000143545	1	8	0.718663	Sec23/Sec24 protein transport family protein
AT3G15190	24	14	0.000143545	0	0	0.665152	chloroplast 30S ribosomal protein S20, putative
AT5G08420	24	14	0.000143545	1	7	0.356312	RNA-binding KH domain-containing protein
AT5G63490	24	14	0.000143545	0	0	0.975262	CBS / octicosapeptide/Phox/Bemp1 (PB1) domains-containing protein
AT1G02560	19	12	0.000151651	0	0	0.399605	nuclear encoded CLP protease 5
AT1G08710	19	12	0.000151651	1	4	-0.0264183	F-box family protein
AT1G11900	19	12	0.000151651	2	7	0.665046	Tetratricopeptide repeat (TPR)-like superfamily protein
AT1G16870	19	12	0.000151651	0	0	0.497257	mitochondrial 28S ribosomal protein S29-related
AT1G18100	19	12	0.000151651	1	7	0.124401	PEBP (phosphatidylethanolamine-binding protein) family protein
AT1G57700	19	12	0.000151651	0	0	0.882664	Protein kinase superfamily protein
AT2G31725	19	12	0.000151651	1	4	0.611944	Eukaryotic protein of unknown function (DUF842)
AT2G35290	19	12	0.000151651	2	9	0.844779	unknown protein; Has 39 Blast hits to 39 proteins in 10 species: Archae - 0; Bacteria - 0; Metazoa - 0; Fungi - 0; Plants - 39; Viruses - 0; Other Eukaryotes - 0 (source: NCBI BLink).
AT3G17910	19	12	0.000151651	2	0	0.0321671	Surfeit locus 1 cytochrome c oxidase biogenesis protein
AT3G48260	19	12	0.000151651	1	8	-0.973718	with no lysine (K) kinase 3
AT3G51510	19	12	0.000151651	1	7	-0.673083	unknown protein; FUNCTIONS IN: molecular_function unknown; INVOLVED IN: biological_process unknown; LOCATED IN: chloroplast thylakoid membrane, chloroplast; EXPRESSED IN: 22 plant structures; EXPRESSED DURING: 13 growth stages; Has 42 Blast hits to 42 proteins in 19 species: Archae - 0; Bacteria - 0; Metazoa - 0; Fungi - 0; Plants - 40; Viruses - 0; Other Eukaryotes - 2 (source: NCBI BLink).
AT3G60080	19	12	0.000151651	1	7	0.850993	RING/U-box superfamily protein
AT3G60240	19	12	0.000151651	0	0	0.436382	eukaryotic translation initiation factor 4G
AT4G16180	19	12	0.000151651	1	2	-0.00299786	unknown protein; FUNCTIONS IN: molecular_function unknown; INVOLVED IN: biological_process unknown; LOCATED IN: plasma membrane; BEST Arabidopsis thaliana protein match is: unknown protein (TAIR:AT3G28720.1); Has 5 Blast hits to 5 proteins in 3 species: Archae - 0; Bacteria - 0; Metazoa - 0; Fungi - 0; Plants - 4; Viruses - 0; Other Eukaryotes - 1 (source: NCBI BLink).
AT4G16470	19	12	0.000151651	1	8	0.486346	Tetratricopeptide repeat (TPR)-like superfamily protein
AT4G36080	19	12	0.000151651	3	6	0.483884	phosphotransferases, alcohol group as acceptor;binding;inositol or phosphatidylinositol kinases
AT4G37630	19	12	0.000151651	0	0	0.378375	cyclin d5;1
AT5G05500	19	12	0.000151651	1	6	n/a	Pollen Ole e 1 allergen and extensin family protein
AT5G07120	19	12	0.000151651	1	6	0.908524	sorting nexin 2B
AT5G15120	19	12	0.000151651	1	8	0.931459	Protein of unknown function (DUF1637)
AT5G43850	19	12	0.000151651	1	7	0.570177	RmlC-like cupins superfamily protein
AT5G49820	19	12	0.000151651	1	9	0.970644	Protein of unknown function, DUF647
AT5G57500	19	12	0.000151651	1	7	0.462361	Galactosyltransferase family protein
AT5G59070	19	12	0.000151651	1	9	0.833132	UDP-Glycosyltransferase superfamily protein
AT5G61830	19	12	0.000151651	1	2	0.936344	NAD(P)-binding Rossmann-fold superfamily protein
AT5G62640	19	12	0.000151651	0	0	0.112042	proline-rich family protein
AT2G17210	12	9	0.00015229	3	6	-0.0363328	Tetratricopeptide repeat (TPR)-like superfamily protein
AT3G02630	12	9	0.00015229	1	4	0.992802	Plant stearoyl-acyl-carrier-protein desaturase family protein
AT3G15357	12	9	0.00015229	1	5	-0.8767	unknown protein; INVOLVED IN: biological_process unknown; LOCATED IN: chloroplast; EXPRESSED IN: shoot apex, hypocotyl, root, leaf; Has 6931 Blast hits to 2036 proteins in 230 species: Archae - 7; Bacteria - 933; Metazoa - 1824; Fungi - 836; Plants - 482; Viruses - 218; Other Eukaryotes - 2631 (source: NCBI BLink).
AT3G30730	78	32	0.00015968	0	0	-0.442235	unknown protein; Has 59 Blast hits to 59 proteins in 7 species: Archae - 0; Bacteria - 0; Metazoa - 0; Fungi - 0; Plants - 59; Viruses - 0; Other Eukaryotes - 0 (source: NCBI BLink).
AT4G36790	38	19	0.000162596	1	0	-0.799664	Major facilitator superfamily protein
AT2G07687	8	7	0.000175441	2	5	n/a	Cytochrome c oxidase, subunit III
AT2G37320	8	7	0.000175441	1	4	-0.259708	Tetratricopeptide repeat (TPR)-like superfamily protein
AT4G26701	8	7	0.000175441	1	0	-0.402147	DNA binding;DNA topoisomerase type Is
AT4G28580	8	7	0.000175441	1	5	n/a	magnesium transport 5
AT1G75900	10	8	0.000175772	0	0	-0.892864	GDSL-like Lipase/Acylhydrolase superfamily protein
AT2G22410	10	8	0.000175772	2	5	0.54714	SLOW GROWTH 1
AT3G46020	10	8	0.000175772	0	0	0.564605	RNA-binding (RRM/RBD/RNP motifs) family protein
AT1G53240	27	15	0.000176192	1	9	0.867814	Lactate/malate dehydrogenase family protein
AT2G32700	27	15	0.000176192	0	0	0.546482	LEUNIG_homolog
AT3G13640	27	15	0.000176192	0	0	0.967341	RNAse l inhibitor protein 1
AT2G17930	30	16	0.000203568	0	0	-0.815269	Phosphatidylinositol 3- and 4-kinase family protein with FAT domain
AT1G03270	22	13	0.000208513	0	0	-0.347426	CBS domain-containing protein with a domain of unknown function (DUF21)
AT1G03440	22	13	0.000208513	1	8	0.0802893	Leucine-rich repeat (LRR) family protein
AT1G13980	22	13	0.000208513	0	0	0.882833	sec7 domain-containing protein
AT1G20110	22	13	0.000208513	2	2	0.407612	RING/FYVE/PHD zinc finger superfamily protein
AT1G29150	22	13	0.000208513	0	0	0.225161	non-ATPase subunit 9
AT1G30900	22	13	0.000208513	1	10	0.438835	VACUOLAR SORTING RECEPTOR 6
AT1G50240	22	13	0.000208513	1	3	0.569666	Protein kinase family protein with ARM repeat domain
AT1G74370	22	13	0.000208513	0	0	-0.813229	RING/U-box superfamily protein
AT2G38280	22	13	0.000208513	1	8	0.42135	AMP deaminase, putative / myoadenylate deaminase, putative
AT2G38920	22	13	0.000208513	2	7	0.773938	SPX (SYG1/Pho81/XPR1) domain-containing protein / zinc finger (C3HC4-type RING finger) protein-related
AT3G01970	22	13	0.000208513	0	0	n/a	WRKY DNA-binding protein 45
AT3G09090	22	13	0.000208513	1	5	0.474652	defective in exine formation protein (DEX1)
AT3G22980	22	13	0.000208513	1	3	-0.450718	Ribosomal protein S5/Elongation factor G/III/V family protein
AT3G28030	22	13	0.000208513	1	0	-0.820608	5'-3' exonuclease family protein
AT4G17550	22	13	0.000208513	1	6	0.234919	Major facilitator superfamily protein
AT4G29540	22	13	0.000208513	1	5	0.160323	bacterial transferase hexapeptide repeat-containing protein
AT5G09440	22	13	0.000208513	1	8	0.70001	EXORDIUM like 4
AT5G11320	22	13	0.000208513	1	7	0.977808	Flavin-binding monooxygenase family protein
AT5G52980	22	13	0.000208513	1	6	0.199044	CONTAINS InterPro DOMAIN/s: ATPase, vacuolar ER assembly factor, Vma12 (InterPro:IPR021013); Has 1807 Blast hits to 1807 proteins in 277 species: Archae - 0; Bacteria - 0; Metazoa - 736; Fungi - 347; Plants - 385; Viruses - 0; Other Eukaryotes - 339 (source: NCBI BLink).
AT5G57020	22	13	0.000208513	1	5	0.642015	myristoyl-CoA:protein N-myristoyltransferase
AT1G07520	17	11	0.00021242	1	8	n/a	GRAS family transcription factor
AT1G20060	17	11	0.00021242	1	3	0.586593	ATP binding microtubule motor family protein
AT1G31010	17	11	0.00021242	1	4	0.426525	organellar single-stranded DNA binding protein 4
AT1G70590	17	11	0.00021242	1	3	-0.93202	F-box family protein
AT1G71090	17	11	0.00021242	1	0	0.84787	Auxin efflux carrier family protein
AT1G75870	17	11	0.00021242	0	0	0.641838	unknown protein; Has 10 Blast hits to 10 proteins in 5 species: Archae - 0; Bacteria - 0; Metazoa - 0; Fungi - 0; Plants - 10; Viruses - 0; Other Eukaryotes - 0 (source: NCBI BLink).
AT1G80890	17	11	0.00021242	1	5	-0.859625	unknown protein; BEST Arabidopsis thaliana protein match is: unknown protein (TAIR:AT1G16000.1); Has 41 Blast hits to 40 proteins in 10 species: Archae - 0; Bacteria - 0; Metazoa - 0; Fungi - 0; Plants - 41; Viruses - 0; Other Eukaryotes - 0 (source: NCBI BLink).
AT2G20740	17	11	0.00021242	0	0	-0.743962	Tetraspanin family protein
AT2G24440	17	11	0.00021242	1	6	0.927898	selenium binding
AT2G25420	17	11	0.00021242	1	9	0.938973	transducin family protein / WD-40 repeat family protein
AT3G12400	17	11	0.00021242	0	0	-0.921318	Ubiquitin-conjugating enzyme/RWD-like protein
AT3G55020	17	11	0.00021242	0	0	0.885869	Ypt/Rab-GAP domain of gyp1p superfamily protein
AT4G01880	17	11	0.00021242	1	0	0.629503	methyltransferases
AT4G10925	17	11	0.00021242	0	0	-0.110379	Nuclear transport factor 2 (NTF2) family protein
AT4G16980	17	11	0.00021242	2	5	0.767671	arabinogalactan-protein family
AT4G36480	17	11	0.00021242	0	0	0.76288	long-chain base1
AT5G47120	17	11	0.00021242	1	4	-0.121037	BAX inhibitor 1
AT5G47260	17	11	0.00021242	0	0	n/a	ATP binding;GTP binding;nucleotide binding;nucleoside-triphosphatases
AT5G63470	17	11	0.00021242	4	10	0.743291	nuclear factor Y, subunit C4
AT5G66350	17	11	0.00021242	1	8	0.787718	Lateral root primordium (LRP) protein-related
AT3G54280	33	17	0.000225073	2	8	0.802865	DNA binding;ATP binding;nucleic acid binding;binding;helicases;ATP binding;DNA binding;helicases
AT5G47590	33	17	0.000225073	0	0	0.504128	Heat shock protein HSP20/alpha crystallin family
AT1G22340	25	14	0.000259311	1	0	-0.869391	UDP-glucosyl transferase 85A7
AT3G62110	25	14	0.000259311	1	10	0.975119	Pectin lyase-like superfamily protein
AT4G33080	25	14	0.000259311	0	0	0.595649	AGC (cAMP-dependent, cGMP-dependent and protein kinase C) kinase family protein
AT5G58340	25	14	0.000259311	1	8	0.719443	myb-like HTH transcriptional regulator family protein
AT1G02700	15	10	0.000293349	1	7	-0.877987	unknown protein; FUNCTIONS IN: molecular_function unknown; INVOLVED IN: biological_process unknown; LOCATED IN: mitochondrion; BEST Arabidopsis thaliana protein match is: unknown protein (TAIR:AT4G02140.1); Has 49 Blast hits to 49 proteins in 21 species: Archae - 0; Bacteria - 0; Metazoa - 10; Fungi - 6; Plants - 29; Viruses - 0; Other Eukaryotes - 4 (source: NCBI BLink).
AT1G77340	15	10	0.000293349	2	0	0.661608	Pentatricopeptide repeat (PPR) superfamily protein
AT2G38070	15	10	0.000293349	1	6	-0.254041	Protein of unknown function (DUF740)
AT4G14870	15	10	0.000293349	0	0	0.305881	secE/sec61-gamma protein transport protein
AT5G11620	15	10	0.000293349	1	8	0.687388	SWIM zinc finger family protein / mitogen-activated protein kinase kinase kinase (MAPKKK)-related
AT5G25475	15	10	0.000293349	1	0	0.652411	AP2/B3-like transcriptional factor family protein
AT1G23280	28	15	0.000301382	0	0	0.0938557	MAK16 protein-related
AT1G36920	28	15	0.000301382	0	0	n/a	FUNCTIONS IN: molecular_function unknown; INVOLVED IN: biological_process unknown; LOCATED IN: endomembrane system; EXPRESSED IN: stem, male gametophyte, flower; EXPRESSED DURING: M germinated pollen stage, 4 anthesis; BEST Arabidopsis thaliana protein match is: Nucleic acid-binding, OB-fold-like protein (TAIR:AT2G05642.1); Has 26 Blast hits to 23 proteins in 5 species: Archae - 0; Bacteria - 4; …
AT1G48920	28	15	0.000301382	1	9	0.219883	nucleolin like 1
AT1G05360	20	12	0.000302089	1	0	0.692305	BEST Arabidopsis thaliana protein match is: SNARE associated Golgi protein family (TAIR:AT4G14950.1); Has 332 Blast hits to 326 proteins in 115 species: Archae - 0; Bacteria - 11; Metazoa - 174; Fungi - 0; Plants - 74; Viruses - 0; Other Eukaryotes - 73 (source: NCBI BLink).
AT1G06200	20	12	0.000302089	1	7	0.103891	Peptidase S24/S26A/S26B/S26C family protein
AT1G11880	20	12	0.000302089	0	0	0.923648	transferases, transferring hexosyl groups
AT1G16020	20	12	0.000302089	0	0	0.993805	Protein of unknown function (DUF1712)
AT1G21400	20	12	0.000302089	2	3	0.621218	Thiamin diphosphate-binding fold (THDP-binding) superfamily protein
AT1G27385	20	12	0.000302089	0	0	0.00499185	unknown protein; FUNCTIONS IN: molecular_function unknown; INVOLVED IN: biological_process unknown; EXPRESSED IN: 24 plant structures; EXPRESSED DURING: 13 growth stages; CONTAINS InterPro DOMAIN/s: Protein of unknown function DUF493 (InterPro:IPR007454); Has 79 Blast hits to 79 proteins in 23 species: Archae - 0; Bacteria - 6; Metazoa - 0; Fungi - 0; Plants - 72; Viruses - 0; Other Eukaryotes - …
AT1G63720	20	12	0.000302089	1	5	-0.881811	BEST Arabidopsis thaliana protein match is: hydroxyproline-rich glycoprotein family protein (TAIR:AT5G52430.1); Has 490 Blast hits to 394 proteins in 96 species: Archae - 0; Bacteria - 2; Metazoa - 132; Fungi - 88; Plants - 175; Viruses - 14; Other Eukaryotes - 79 (source: NCBI BLink).
AT1G70150	20	12	0.000302089	1	5	0.764983	zinc ion binding
AT1G72330	20	12	0.000302089	1	7	0.198442	alanine aminotransferase 2
AT1G74660	20	12	0.000302089	1	8	0.725826	mini zinc finger 1
AT2G30100	20	12	0.000302089	1	5	-0.944762	pentatricopeptide (PPR) repeat-containing protein
AT2G38660	20	12	0.000302089	1	4	0.462206	Amino acid dehydrogenase family protein
AT2G38800	20	12	0.000302089	1	7	-0.978698	Plant calmodulin-binding protein-related
AT2G39300	20	12	0.000302089	1	0	0.545393	unknown protein; INVOLVED IN: biological_process unknown; LOCATED IN: vacuole; EXPRESSED IN: 8 plant structures; EXPRESSED DURING: 4 anthesis, petal differentiation and expansion stage; BEST Arabidopsis thaliana protein match is: unknown protein (TAIR:AT3G55060.1); Has 46416 Blast hits to 28308 proteins in 1743 species: Archae - 734; Bacteria - 4822; Metazoa - 24446; Fungi - 3539; Plants - 2267; …
AT2G46340	20	12	0.000302089	1	4	-0.565167	SPA (suppressor of phyA-105) protein family
AT2G47460	20	12	0.000302089	1	7	0.804475	myb domain protein 12
AT3G04120	20	12	0.000302089	0	0	0.890127	glyceraldehyde-3-phosphate dehydrogenase C subunit 1
AT3G22290	20	12	0.000302089	1	6	-0.348939	Endoplasmic reticulum vesicle transporter protein
AT3G27340	20	12	0.000302089	1	6	0.654108	FUNCTIONS IN: molecular_function unknown; INVOLVED IN: oxidation reduction; EXPRESSED IN: 23 plant structures; EXPRESSED DURING: 15 growth stages; CONTAINS InterPro DOMAIN/s: Gamma-butyrobetaine dioxygenase/Trimethyllysine dioxygenase, N-terminal (InterPro:IPR010376); Has 1035 Blast hits to 1035 proteins in 399 species: Archae - 0; Bacteria - 765; Metazoa - 0; Fungi - 0; Plants - 39; Viruses - 0;…
AT3G49260	20	12	0.000302089	1	6	0.903273	IQ-domain 21
AT3G52140	20	12	0.000302089	1	2	-0.0157729	tetratricopeptide repeat (TPR)-containing protein
AT3G57560	20	12	0.000302089	1	5	0.779105	N-acetyl-l-glutamate kinase
AT4G03115	20	12	0.000302089	3	7	0.907755	Mitochondrial substrate carrier family protein
AT5G11640	20	12	0.000302089	0	0	0.814248	Thioredoxin superfamily protein
AT5G14080	20	12	0.000302089	0	0	0.244214	Tetratricopeptide repeat (TPR)-like superfamily protein
AT5G18170	20	12	0.000302089	0	0	0.917984	glutamate dehydrogenase 1
AT5G18525	20	12	0.000302089	0	0	-0.239324	protein serine/threonine kinases;protein tyrosine kinases;ATP binding;protein kinases
AT5G24600	20	12	0.000302089	2	7	0.823544	Protein of unknown function, DUF599
AT5G52060	20	12	0.000302089	1	10	0.472739	BCL-2-associated athanogene 1
AT5G64670	20	12	0.000302089	1	4	0.665359	Ribosomal protein L18e/L15 superfamily protein
AT5G65570	20	12	0.000302089	1	2	-0.643428	Tetratricopeptide repeat (TPR)-like superfamily protein

## Sheet: Table 7
Supplementary Table 7: Conservation of the AW-box in promoter regions of Arabidopsis thaliana protein encoding genes and of ortholog genes in 11 other brassicaceae species. Hypergeometric p-value for over-representation of AW-box in orthologous upstream regions is given. 889 TAIR gene IDs for which species conservation is above 5 are listed. Co-expression analysis wwas done using a transcriptomic…
TAIR ID / orthology group	Number of orthologous upstream regions (includes A. thaliana)	Number of orthologous upstream regions with AW-box present in 500 bp upstream ATG region	p-value	Number of AW-box sequences in 500 bp upstream ATG region	species conservation	gene expression Pearson correlation coefficient (WRI1)	TAIR10 annotation
AT1G01090	25	24	4.44089e-15	1	11	0.980749	pyruvate dehydrogenase E1 alpha
AT1G01430	19	9	0.0137519	2	8	0.934959	TRICHOME BIREFRINGENCE-LIKE 25
AT1G01500	15	14	8.81334e-09	1	7	-0.293392	Erythronate-4-phosphate dehydrogenase family protein
AT1G01510	18	10	0.00219087	1	6	0.798994	NAD(P)-binding Rossmann-fold superfamily protein
AT1G01540	21	15	2.2083e-06	1	9	0.941317	Protein kinase superfamily protein
AT1G02120	16	12	1.08584e-05	2	8	-0.555443	GRAM domain family protein
AT1G02140	15	12	3.41313e-06	1	9	0.468126	mago nashi family protein
AT1G02145	14	12	8.58642e-07	2	7	0.576967	homolog of asparagine-linked glycosylation 12
AT1G02660	21	9	0.0284147	1	6	-0.978077	alpha/beta-Hydrolases superfamily protein
AT1G02700	15	10	0.000293349	1	7	-0.877987	unknown protein; FUNCTIONS IN: molecular_function unknown; INVOLVED IN: biological_process unknown; LOCATED IN: mitochondrion; BEST Arabidopsis thaliana protein match is: unknown protein (TAIR:AT4G02140.1); Has 49 Blast hits to 49 proteins in 21 species: Archae - 0; Bacteria - 0; Metazoa - 10; Fungi - 6; Plants - 29; Viruses - 0; Other Eukaryotes - 4 (source: NCBI BLink).
AT1G02890	24	11	0.00895226	1	9	-0.873275	AAA-type ATPase family protein
AT1G03260	22	14	3.70875e-05	2	9	0.976523	SNARE associated Golgi protein family
AT1G03330	18	9	0.00899347	1	6	0.38949	Small nuclear ribonucleoprotein family protein
AT1G03440	22	13	0.000208513	1	8	0.0802893	Leucine-rich repeat (LRR) family protein
AT1G04150	13	12	1.54355e-07	1	6	0.604941	C2 calcium/lipid-binding plant phosphoribosyltransferase family protein
AT1G04500	21	15	2.2083e-06	2	9	n/a	CCT motif family protein
AT1G04570	16	14	5.58643e-08	1	9	0.809639	Major facilitator superfamily protein
AT1G04635	13	8	0.00261154	1	6	0.530621	ribonuclease P family protein / Rpp14 family protein
AT1G04990	18	13	8.9869e-06	1	9	0.738659	Zinc finger C-x8-C-x5-C-x3-H type family protein
AT1G05200	25	12	0.00403633	1	8	0.696108	glutamate receptor 3.4
AT1G05210	18	15	6.68296e-08	1	8	0.704615	Transmembrane protein 97, predicted
AT1G05710	23	16	1.7476e-06	1	7	0.433431	basic helix-loop-helix (bHLH) DNA-binding superfamily protein
AT1G05720	20	13	5.13598e-05	1	6	0.772593	selenoprotein family protein
AT1G05730	19	11	0.000826933	2	7	-0.63858	Eukaryotic protein of unknown function (DUF842)
AT1G05840	19	17	8.74494e-10	5	12	0.184553	Eukaryotic aspartyl protease family protein
AT1G06200	20	12	0.000302089	1	7	0.103891	Peptidase S24/S26A/S26B/S26C family protein
AT1G06510	19	11	0.000826933	3	7	0.696184	unknown protein; FUNCTIONS IN: molecular_function unknown; INVOLVED IN: biological_process unknown; LOCATED IN: chloroplast; EXPRESSED IN: 21 plant structures; EXPRESSED DURING: 13 growth stages; Has 376 Blast hits to 369 proteins in 152 species: Archae - 5; Bacteria - 113; Metazoa - 105; Fungi - 46; Plants - 27; Viruses - 2; Other Eukaryotes - 78 (source: NCBI BLink).
AT1G06730	18	11	0.00043598	1	8	0.675021	pfkB-like carbohydrate kinase family protein
AT1G07110	24	16	4.15123e-06	1	9	0.407569	fructose-2,6-bisphosphatase
AT1G07290	23	21	3.1678e-12	2	11	0.749483	golgi nucleotide sugar transporter 2
AT1G07320	23	15	1.25373e-05	1	10	0.628846	ribosomal protein L4
AT1G07350	16	11	9.39795e-05	1	6	-0.660317	RNA-binding (RRM/RBD/RNP motifs) family protein
AT1G07520	17	11	0.00021242	1	8	n/a	GRAS family transcription factor
AT1G07870	30	17	4.64162e-05	1	7	0.986862	Protein kinase superfamily protein
AT1G07985	17	9	0.00559217	2	8	-0.834288	Expressed protein
AT1G07990	17	14	2.50901e-07	1	8	0.041203	SIT4 phosphatase-associated family protein
AT1G08030	23	14	7.52768e-05	1	8	0.137113	tyrosylprotein sulfotransferase
AT1G08530	15	13	2.2002e-07	1	9	0.81041	unknown protein; FUNCTIONS IN: molecular_function unknown; INVOLVED IN: biological_process unknown; LOCATED IN: chloroplast; BEST Arabidopsis thaliana protein match is: unknown protein (TAIR:AT5G09995.2); Has 140 Blast hits to 140 proteins in 53 species: Archae - 0; Bacteria - 63; Metazoa - 0; Fungi - 0; Plants - 76; Viruses - 0; Other Eukaryotes - 1 (source: NCBI BLink).
AT1G08700	18	11	0.00043598	3	7	0.858427	Presenilin-1
AT1G08750	18	12	7.01537e-05	2	7	0.485804	Peptidase C13 family
AT1G09420	15	9	0.00178488	1	6	0.89489	glucose-6-phosphate dehydrogenase 4
AT1G09430	19	9	0.0137519	1	6	0.63402	ATP-citrate lyase A-3
AT1G09660	23	12	0.00164523	1	8	0.819854	RNA-binding KH domain-containing protein
AT1G09740	19	18	2.7384e-11	1	6	-0.763171	Adenine nucleotide alpha hydrolases-like superfamily protein
AT1G09800	21	18	1.19389e-09	1	11	0.651892	Pseudouridine synthase family protein
AT1G09812	17	8	0.0208596	1	6	0.688533	unknown protein; BEST Arabidopsis thaliana protein match is: unknown protein (TAIR:AT1G58007.2); Has 93 Blast hits to 93 proteins in 13 species: Archae - 0; Bacteria - 0; Metazoa - 0; Fungi - 0; Plants - 93; Viruses - 0; Other Eukaryotes - 0 (source: NCBI BLink).
AT1G10560	19	16	1.76226e-08	2	9	0.657319	plant U-box 18
AT1G10590	29	15	0.000495983	1	6	0.778598	Nucleic acid-binding, OB-fold-like protein
AT1G10600	16	11	9.39795e-05	1	9	-0.622588	associated molecule with the SH3 domain of STAM 2
AT1G10610	19	9	0.0137519	1	6	-0.232489	basic helix-loop-helix (bHLH) DNA-binding superfamily protein
AT1G10640	23	12	0.00164523	1	7	0.753573	Pectin lyase-like superfamily protein
AT1G10960	21	14	1.69867e-05	1	8	0.839194	ferredoxin 1
AT1G11000	15	7	0.0318152	2	6	0.891821	Seven transmembrane MLO family protein
AT1G11112	15	13	2.2002e-07	1	10	0.856332	unknown protein; FUNCTIONS IN: molecular_function unknown; INVOLVED IN: biological_process unknown; LOCATED IN: cellular_component unknown; Has 30201 Blast hits to 17322 proteins in 780 species: Archae - 12; Bacteria - 1396; Metazoa - 17338; Fungi - 3422; Plants - 5037; Viruses - 0; Other Eukaryotes - 2996 (source: NCBI BLink).
AT1G11545	18	10	0.00219087	2	9	0.894722	xyloglucan endotransglucosylase/hydrolase 8
AT1G11900	19	12	0.000151651	2	7	0.665046	Tetratricopeptide repeat (TPR)-like superfamily protein
AT1G11905	18	18	1.82676e-12	1	11	0.885854	B-cell receptor-associated protein 31-like
AT1G11990	34	13	0.0260004	1	8	0.506096	O-fucosyltransferase family protein
AT1G12000	24	20	3.71489e-10	2	11	0.928195	Phosphofructokinase family protein
AT1G12050	21	19	5.31247e-11	1	10	0.756092	fumarylacetoacetase, putative
AT1G12200	23	13	0.00038172	1	8	0.687392	Flavin-binding monooxygenase family protein
AT1G12380	22	19	3.07248e-10	2	10	0.834773	unknown protein; BEST Arabidopsis thaliana protein match is: unknown protein (TAIR:AT1G62870.1); Has 173 Blast hits to 170 proteins in 34 species: Archae - 0; Bacteria - 4; Metazoa - 25; Fungi - 8; Plants - 123; Viruses - 7; Other Eukaryotes - 6 (source: NCBI BLink).
AT1G12580	23	12	0.00164523	1	6	0.776886	phosphoenolpyruvate carboxylase-related kinase 1
AT1G12805	16	7	0.0459244	1	6	0.961779	nucleotide binding
AT1G12845	13	11	3.31578e-06	1	9	0.381125	unknown protein; FUNCTIONS IN: molecular_function unknown; INVOLVED IN: biological_process unknown; LOCATED IN: endomembrane system; EXPRESSED IN: 22 plant structures; EXPRESSED DURING: 13 growth stages; Has 8 Blast hits to 8 proteins in 4 species: Archae - 0; Bacteria - 0; Metazoa - 0; Fungi - 0; Plants - 8; Viruses - 0; Other Eukaryotes - 0 (source: NCBI BLink).
AT1G13020	16	14	5.58643e-08	1	7	0.889317	eukaryotic initiation factor 4B2
AT1G13180	20	17	4.60544e-09	3	10	0.89399	Actin-like ATPase superfamily protein
AT1G13620	15	9	0.00178488	1	6	0.884867	Encodes a root meristem growth factor (RGF). Belongs to a family of functionally redundant homologous peptides that are secreted, tyrosine-sulfated, and expressed mainly in the stem cell area and the innermost layer of central columella cells. RGFs are required for maintenance of the root stem cell niche and transit amplifying cell proliferation. Members of this family include: At5g60810 (RGF1), …
AT1G13910	21	12	0.000561919	1	6	0.847631	Leucine-rich repeat (LRR) family protein
AT1G14010	24	15	2.6514e-05	1	7	0.97237	emp24/gp25L/p24 family/GOLD family protein
AT1G14150	18	11	0.00043598	1	7	-0.278712	PsbQ-like 2
AT1G14580	20	14	7.13443e-06	1	9	0.735313	C2H2-like zinc finger protein
AT1G14830	22	15	5.50052e-06	2	8	0.688639	DYNAMIN-like 1C
AT1G14980	23	15	1.25373e-05	2	7	0.200489	chaperonin 10
AT1G15470	20	15	7.96349e-07	2	10	0.916735	Transducin/WD40 repeat-like superfamily protein
AT1G15570	23	13	0.00038172	1	7	0.830451	CYCLIN A2;3
AT1G15580	13	8	0.00261154	1	7	0.155629	indole-3-acetic acid inducible 5
AT1G15690	26	15	9.86386e-05	1	6	-0.186523	Inorganic H pyrophosphatase family protein
AT1G16220	17	8	0.0208596	1	6	0.786809	Protein phosphatase 2C family protein
AT1G16825	16	11	9.39795e-05	1	7	0.88058	Reticulon family protein
AT1G16960	20	18	2.16091e-10	2	11	0.571862	Ubiquitin domain-containing protein
AT1G17640	20	10	0.00594431	1	6	-0.5094	RNA-binding (RRM/RBD/RNP motifs) family protein
AT1G17745	21	13	0.000107216	1	8	0.525005	D-3-phosphoglycerate dehydrogenase
AT1G18100	19	12	0.000151651	1	7	0.124401	PEBP (phosphatidylethanolamine-binding protein) family protein
AT1G18160	14	8	0.00490699	1	8	0.455975	Protein kinase superfamily protein
AT1G18190	21	10	0.00910682	1	6	0.912766	golgin candidate 2
AT1G18260	26	14	0.000446763	1	7	0.144761	HCP-like superfamily protein
AT1G18265	17	16	4.94596e-10	2	11	0.887023	Protein of unknown function, DUF593
AT1G18360	18	12	7.01537e-05	1	7	0.944404	alpha/beta-Hydrolases superfamily protein
AT1G18660	19	14	2.69777e-06	1	9	0.978603	zinc finger (C3HC4-type RING finger) family protein
AT1G19140	20	16	6.96913e-08	1	7	-0.595832	FUNCTIONS IN: molecular_function unknown; INVOLVED IN: ubiquinone biosynthetic process; LOCATED IN: mitochondrion; EXPRESSED IN: 24 plant structures; EXPRESSED DURING: 15 growth stages; CONTAINS InterPro DOMAIN/s: COQ9 (InterPro:IPR013718), Ubiquinone biosynthesis protein COQ9 (InterPro:IPR012762); Has 35333 Blast hits to 34131 proteins in 2444 species: Archae - 798; Bacteria - 22429; Metazoa - 9…
AT1G19150	12	8	0.00124843	1	6	0.533239	photosystem I light harvesting complex gene 6
AT1G19210	20	16	6.96913e-08	1	9	0.488874	Integrase-type DNA-binding superfamily protein
AT1G19290	19	9	0.0137519	1	6	0.0684643	Pentatricopeptide repeat (PPR) superfamily protein
AT1G19360	20	18	2.16091e-10	2	9	0.91299	Nucleotide-diphospho-sugar transferase family protein
AT1G19485	17	13	3.14286e-06	2	7	0.464104	Transducin/WD40 repeat-like superfamily protein
AT1G20230	14	14	7.41788e-10	2	10	0.0520419	Pentatricopeptide repeat (PPR) superfamily protein
AT1G20310	18	10	0.00219087	1	7	n/a	unknown protein; FUNCTIONS IN: molecular_function unknown; INVOLVED IN: biological_process unknown; LOCATED IN: chloroplast; EXPRESSED IN: 16 plant structures; EXPRESSED DURING: 9 growth stages; BEST Arabidopsis thaliana protein match is: unknown protein (TAIR:AT1G76070.1); Has 46 Blast hits to 46 proteins in 12 species: Archae - 0; Bacteria - 0; Metazoa - 0; Fungi - 0; Plants - 46; Viruses - 0; …
AT1G20480	28	14	0.00117491	1	8	0.946498	AMP-dependent synthetase and ligase family protein
AT1G20840	23	11	0.0060533	1	7	0.858169	tonoplast monosaccharide transporter1
AT1G20980	20	9	0.0201399	1	7	-0.813751	squamosa promoter binding protein-like 14
AT1G21000	24	17	5.45784e-07	1	9	-0.970807	PLATZ transcription factor family protein
AT1G21070	21	12	0.000561919	1	8	0.952787	Nucleotide-sugar transporter family protein
AT1G21080	23	18	1.88286e-08	1	7	-0.868108	DNAJ heat shock N-terminal domain-containing protein
AT1G21730	20	14	7.13443e-06	1	9	0.793832	P-loop containing nucleoside triphosphate hydrolases superfamily protein
AT1G21770	15	13	2.2002e-07	2	10	0.468876	Acyl-CoA N-acyltransferases (NAT) superfamily protein
AT1G21780	16	16	3.6812e-11	5	11	-0.851373	BTB/POZ domain-containing protein
AT1G21970	25	18	1.67815e-07	1	9	0.547016	Histone superfamily protein
AT1G22170	20	14	7.13443e-06	1	8	0.995663	Phosphoglycerate mutase family protein
AT1G22600	18	17	1.16553e-10	2	10	-0.880004	Late embryogenesis abundant protein (LEA) family protein
AT1G23150	19	15	2.51356e-07	1	8	0.667016	unknown protein; BEST Arabidopsis thaliana protein match is: unknown protein (TAIR:AT1G70780.1); Has 124 Blast hits to 124 proteins in 17 species: Archae - 0; Bacteria - 0; Metazoa - 0; Fungi - 0; Plants - 124; Viruses - 0; Other Eukaryotes - 0 (source: NCBI BLink).
AT1G23170	19	11	0.000826933	1	7	0.72393	Protein of unknown function DUF2359, transmembrane
AT1G23200	19	16	1.76226e-08	1	10	0.707229	Plant invertase/pectin methylesterase inhibitor superfamily
AT1G23740	21	14	1.69867e-05	1	8	0.831346	Oxidoreductase, zinc-binding dehydrogenase family protein
AT1G23790	29	17	2.5396e-05	2	11	0.605391	Plant protein of unknown function (DUF936)
AT1G23820	27	21	1.42754e-09	1	11	0.830151	spermidine synthase 1
AT1G24095	12	8	0.00124843	1	7	0.833713	Putative thiol-disulphide oxidoreductase DCC
AT1G24360	22	20	1.29999e-11	2	11	0.955553	NAD(P)-binding Rossmann-fold superfamily protein
AT1G25350	25	17	1.34897e-06	2	8	0.944284	glutamine-tRNA ligase, putative / glutaminyl-tRNA synthetase, putative / GlnRS, putative
AT1G25360	19	14	2.69777e-06	3	9	-0.168904	Pentatricopeptide repeat (PPR) superfamily protein
AT1G26920	19	10	0.00370636	1	6	0.719617	unknown protein; BEST Arabidopsis thaliana protein match is: unknown protein (TAIR:AT1G69760.1); Has 47 Blast hits to 47 proteins in 13 species: Archae - 0; Bacteria - 0; Metazoa - 0; Fungi - 7; Plants - 34; Viruses - 0; Other Eukaryotes - 6 (source: NCBI BLink).
AT1G26940	20	16	6.96913e-08	2	9	0.689431	Cyclophilin-like peptidyl-prolyl cis-trans isomerase family protein
AT1G28530	17	15	1.40707e-08	3	10	0.100893	unknown protein; INVOLVED IN: biological_process unknown; LOCATED IN: chloroplast; EXPRESSED IN: 19 plant structures; EXPRESSED DURING: 10 growth stages; Has 20 Blast hits to 20 proteins in 6 species: Archae - 0; Bacteria - 0; Metazoa - 0; Fungi - 0; Plants - 20; Viruses - 0; Other Eukaryotes - 0 (source: NCBI BLink).
AT1G29041	14	7	0.0209232	2	6	0.162256	unknown protein; FUNCTIONS IN: molecular_function unknown; INVOLVED IN: biological_process unknown; LOCATED IN: cellular_component unknown; Has 4 Blast hits to 4 proteins in 2 species: Archae - 0; Bacteria - 0; Metazoa - 2; Fungi - 0; Plants - 2; Viruses - 0; Other Eukaryotes - 0 (source: NCBI BLink).
AT1G29170	18	12	7.01537e-05	1	6	0.940367	SCAR family protein
AT1G29250	19	16	1.76226e-08	2	10	0.427269	Alba DNA/RNA-binding protein
AT1G29390	15	9	0.00178488	2	7	0.919004	cold regulated 314 thylakoid membrane 2
AT1G30120	21	19	5.31247e-11	2	11	0.974893	pyruvate dehydrogenase E1 beta
AT1G30190	19	17	8.74494e-10	1	10	-0.969984	unknown protein; BEST Arabidopsis thaliana protein match is: unknown protein (TAIR:AT2G34610.1); Has 56 Blast hits to 56 proteins in 13 species: Archae - 0; Bacteria - 0; Metazoa - 0; Fungi - 0; Plants - 44; Viruses - 0; Other Eukaryotes - 12 (source: NCBI BLink).
AT1G30810	21	9	0.0284147	1	6	-0.831167	Transcription factor jumonji (jmj) family protein / zinc finger (C5HC2 type) family protein
AT1G30900	22	13	0.000208513	1	10	0.438835	VACUOLAR SORTING RECEPTOR 6
AT1G31350	24	15	2.6514e-05	1	10	0.945579	KAR-UP F-box 1
AT1G31360	18	15	6.68296e-08	2	9	0.385639	RECQ helicase L2
AT1G31410	23	17	2.0132e-07	1	9	0.623657	putrescine-binding periplasmic protein-related
AT1G31812	21	16	2.31569e-07	1	11	0.972443	acyl-CoA-binding protein 6
AT1G32170	20	14	7.13443e-06	1	10	0.576971	xyloglucan endotransglucosylase/hydrolase 30
AT1G32190	20	19	6.41642e-12	1	12	0.994279	alpha/beta-Hydrolases superfamily protein
AT1G34430	20	16	6.96913e-08	3	10	0.912818	2-oxoacid dehydrogenases acyltransferase family protein
AT1G35330	16	12	1.08584e-05	1	8	n/a	RING/U-box superfamily protein
AT1G42960	17	14	2.50901e-07	1	10	0.922097	expressed protein localized to the inner membrane of the chloroplast.
AT1G47056	17	13	3.14286e-06	2	7	-0.982015	VIER F-box proteine 1
AT1G47490	17	9	0.00559217	1	9	0.441903	RNA-binding protein 47C
AT1G47510	16	14	5.58643e-08	1	9	-0.963717	inositol polyphosphate 5-phosphatase 11
AT1G47578	13	12	1.54355e-07	1	9	0.951972	Biotin/lipoate A/B protein ligase family
AT1G48270	20	13	5.13598e-05	1	8	0.840884	G-protein-coupled receptor 1
AT1G48280	17	13	3.14286e-06	2	6	0.903731	hydroxyproline-rich glycoprotein family protein
AT1G48560	21	16	2.31569e-07	2	6	0.674882	unknown protein; FUNCTIONS IN: molecular_function unknown; INVOLVED IN: biological_process unknown; LOCATED IN: cellular_component unknown; EXPRESSED IN: 12 plant structures; EXPRESSED DURING: 6 growth stages.
AT1G48920	28	15	0.000301382	1	9	0.219883	nucleolin like 1
AT1G49010	20	17	4.60544e-09	2	11	0.934936	Duplicated homeodomain-like superfamily protein
AT1G49050	18	8	0.0303524	1	6	0.901369	Eukaryotic aspartyl protease family protein
AT1G49245	18	15	6.68296e-08	1	7	0.0799378	Prefoldin chaperone subunit family protein
AT1G49590	19	7	0.109114	1	6	0.120009	C2H2 and C2HC zinc fingers superfamily protein
AT1G50020	20	16	6.96913e-08	1	10	-0.77182	unknown protein; FUNCTIONS IN: molecular_function unknown; INVOLVED IN: biological_process unknown; LOCATED IN: chloroplast thylakoid membrane, chloroplast; EXPRESSED IN: 24 plant structures; EXPRESSED DURING: 15 growth stages; Has 72 Blast hits to 72 proteins in 27 species: Archae - 0; Bacteria - 0; Metazoa - 0; Fungi - 0; Plants - 72; Viruses - 0; Other Eukaryotes - 0 (source: NCBI BLink).
AT1G50370	20	17	4.60544e-09	1	12	0.740324	Calcineurin-like metallo-phosphoesterase superfamily protein
AT1G50400	18	13	8.9869e-06	2	9	-0.952363	Eukaryotic porin family protein
AT1G50420	25	8	0.174685	1	6	0.89076	scarecrow-like 3
AT1G50430	22	16	6.71926e-07	3	12	0.974266	Ergosterol biosynthesis ERG4/ERG24 family
AT1G50440	19	10	0.00370636	2	7	0.823101	RING/FYVE/PHD zinc finger superfamily protein
AT1G51660	21	19	5.31247e-11	1	7	0.717456	mitogen-activated protein kinase kinase 4
AT1G52260	31	10	0.132768	1	6	0.730037	PDI-like 1-5
AT1G52670	17	13	3.14286e-06	1	8	0.981792	Single hybrid motif superfamily protein
AT1G53240	27	15	0.000176192	1	9	0.867814	Lactate/malate dehydrogenase family protein
AT1G53290	20	17	4.60544e-09	1	10	0.844588	Galactosyltransferase family protein
AT1G53520	18	17	1.16553e-10	1	11	0.933997	Chalcone-flavanone isomerase family protein
AT1G53530	16	11	9.39795e-05	1	7	0.315857	Peptidase S24/S26A/S26B/S26C family protein
AT1G53770	20	18	2.16091e-10	1	10	0.772142	O-fucosyltransferase family protein
AT1G54460	18	10	0.00219087	1	7	0.902388	TPX2 (targeting protein for Xklp2) protein family
AT1G54630	17	12	2.93758e-05	1	6	0.990805	acyl carrier protein 3
AT1G55140	17	14	2.50901e-07	2	10	0.724281	Ribonuclease III family protein
AT1G55590	18	11	0.00043598	1	7	0.347765	RNI-like superfamily protein
AT1G55860	38	18	0.000559566	1	10	0.337097	ubiquitin-protein ligase 1
AT1G55880	18	13	8.9869e-06	1	9	0.616205	Pyridoxal-5'-phosphate-dependent enzyme family protein
AT1G59520	15	9	0.00178488	3	8	0.857192	CW7
AT1G59640	18	11	0.00043598	2	7	-0.796558	BIG PETAL P
AT1G59740	31	12	0.028842	1	8	0.61054	Major facilitator superfamily protein
AT1G60190	23	16	1.7476e-06	3	9	0.345304	ARM repeat superfamily protein
AT1G60950	24	20	3.71489e-10	1	6	0.861775	2Fe-2S ferredoxin-like superfamily protein
AT1G61100	18	10	0.00219087	1	8	-0.584267	disease resistance protein (TIR class), putative
AT1G61667	19	16	1.76226e-08	1	12	0.611574	Protein of unknown function, DUF538
AT1G62330	18	18	1.82676e-12	2	11	0.955414	O-fucosyltransferase family protein
AT1G62640	21	20	1.4998e-12	2	10	0.963282	3-ketoacyl-acyl carrier protein synthase III
AT1G64090	20	19	6.41642e-12	2	12	0.917976	Reticulan like protein B3
AT1G64150	18	15	6.68296e-08	1	11	0.971002	Uncharacterized protein family (UPF0016)
AT1G64190	20	18	2.16091e-10	3	10	0.955297	6-phosphogluconate dehydrogenase family protein
AT1G64510	19	13	2.26133e-05	2	8	0.589558	Translation elongation factor EF1B/ribosomal protein S6 family protein
AT1G65470	18	12	7.01537e-05	1	6	0.661461	chromatin assembly factor-1 (FASCIATA1) (FAS1)
AT1G66160	17	10	0.00121593	1	8	n/a	CYS, MET, PRO, and GLY protein 1
AT1G66430	21	18	1.19389e-09	1	10	0.957604	pfkB-like carbohydrate kinase family protein
AT1G67400	18	11	0.00043598	1	6	0.782558	ELMO/CED-12 family protein
AT1G67530	19	14	2.69777e-06	1	9	-0.783425	ARM repeat superfamily protein
AT1G67590	19	17	8.74494e-10	1	11	0.945903	Remorin family protein
AT1G67730	21	13	0.000107216	1	6	0.976994	beta-ketoacyl reductase 1
AT1G67800	24	18	5.94818e-08	2	11	0.484596	Copine (Calcium-dependent phospholipid-binding protein) family
AT1G67810	20	11	0.00146841	1	7	0.365021	sulfur E2
AT1G69320	13	11	3.31578e-06	1	7	n/a	CLAVATA3/ESR-RELATED 10
AT1G69500	17	14	2.50901e-07	1	11	n/a	cytochrome P450, family 704, subfamily B, polypeptide 1
AT1G69560	18	13	8.9869e-06	2	10	n/a	myb domain protein 105
AT1G69610	21	16	2.31569e-07	1	8	0.772226	Protein of unknown function (DUF1666)
AT1G70230	22	17	6.6435e-08	1	8	0.453828	TRICHOME BIREFRINGENCE-LIKE 27
AT1G70280	20	13	5.13598e-05	1	10	0.706286	NHL domain-containing protein
AT1G70350	20	10	0.00594431	2	6	0.39428	unknown protein; Has 98 Blast hits to 98 proteins in 11 species: Archae - 0; Bacteria - 0; Metazoa - 0; Fungi - 0; Plants - 98; Viruses - 0; Other Eukaryotes - 0 (source: NCBI BLink).
AT1G70780	23	19	1.39357e-09	1	11	-0.919438	unknown protein; FUNCTIONS IN: molecular_function unknown; INVOLVED IN: biological_process unknown; LOCATED IN: mitochondrion; EXPRESSED IN: sperm cell, male gametophyte, pollen tube; EXPRESSED DURING: L mature pollen stage, M germinated pollen stage; BEST Arabidopsis thaliana protein match is: unknown protein (TAIR:AT1G23150.1); Has 143 Blast hits to 143 proteins in 17 species: Archae - 0; Bacte…
AT1G70895	13	9	0.000396489	1	7	0.83883	CLAVATA3/ESR-RELATED 17
AT1G71210	21	19	5.31247e-11	5	10	0.291266	Pentatricopeptide repeat (PPR) superfamily protein
AT1G71220	20	15	7.96349e-07	1	6	0.769965	UDP-glucose:glycoprotein glucosyltransferases;transferases, transferring hexosyl groups;transferases, transferring glycosyl groups
AT1G71360	21	15	2.2083e-06	1	10	-0.9028	Galactose-binding protein
AT1G71760	18	14	8.9515e-07	2	7	0.572342	unknown protein; FUNCTIONS IN: molecular_function unknown; INVOLVED IN: biological_process unknown; LOCATED IN: cellular_component unknown; EXPRESSED IN: shoot apex, embryo, leaf whorl, flower, seed; EXPRESSED DURING: F mature embryo stage, petal differentiation and expansion stage, E expanded cotyledon stage, D bilateral stage; Has 84 Blast hits to 84 proteins in 35 species: Archae - 0; Bacteria…
AT1G71860	17	12	2.93758e-05	1	9	0.606028	protein tyrosine phosphatase 1
AT1G72330	20	12	0.000302089	1	7	0.198442	alanine aminotransferase 2
AT1G72820	23	17	2.0132e-07	1	11	-0.0129492	Mitochondrial substrate carrier family protein
AT1G73320	18	7	0.0845445	1	6	-0.187232	S-adenosyl-L-methionine-dependent methyltransferases superfamily protein
AT1G73740	18	12	7.01537e-05	1	7	0.905554	UDP-Glycosyltransferase superfamily protein
AT1G74030	17	16	4.94596e-10	2	11	0.9606	enolase 1
AT1G74040	18	17	1.16553e-10	3	9	0.735922	2-isopropylmalate synthase 1
AT1G74390	19	9	0.0137519	2	6	0.857491	Polynucleotidyl transferase, ribonuclease H-like superfamily protein
AT1G74580	21	16	2.31569e-07	3	10	0.724985	Pentatricopeptide repeat (PPR) superfamily protein
AT1G74660	20	12	0.000302089	1	8	0.725826	mini zinc finger 1
AT1G74890	17	9	0.00559217	1	6	0.523811	response regulator 15
AT1G74930	15	11	3.68338e-05	1	9	0.462031	Integrase-type DNA-binding superfamily protein
AT1G75080	24	22	7.6894e-13	3	12	0.897052	Brassinosteroid signalling positive regulator (BZR1) family protein
AT1G75220	35	10	0.238564	1	9	0.269928	Major facilitator superfamily protein
AT1G75600	24	13	0.0006632	1	8	0.185081	Histone superfamily protein
AT1G75940	21	11	0.00246555	1	8	n/a	Glycosyl hydrolase superfamily protein
AT1G76470	17	13	3.14286e-06	1	10	0.947766	NAD(P)-binding Rossmann-fold superfamily protein
AT1G77200	18	13	8.9869e-06	2	9	0.916959	Integrase-type DNA-binding superfamily protein
AT1G77620	22	11	0.00394509	1	7	0.806064	P-loop containing nucleoside triphosphate hydrolases superfamily protein
AT1G77940	21	11	0.00246555	1	6	0.526275	Ribosomal protein L7Ae/L30e/S12e/Gadd45 family protein
AT1G78050	20	17	4.60544e-09	2	12	0.969091	phosphoglycerate/bisphosphoglycerate mutase
AT1G78130	17	15	1.40707e-08	1	9	-0.487311	Major facilitator superfamily protein
AT1G78200	17	13	3.14286e-06	1	8	0.921088	Protein phosphatase 2C family protein
AT1G78530	15	9	0.00178488	1	7	n/a	Protein kinase superfamily protein
AT1G78620	19	9	0.0137519	1	8	0.703248	Protein of unknown function DUF92, transmembrane
AT1G78910	18	13	8.9869e-06	3	6	0.54568	Pseudouridine synthase family protein
AT1G78980	18	10	0.00219087	1	8	n/a	STRUBBELIG-receptor family 5
AT1G79550	24	15	2.6514e-05	1	8	0.796042	phosphoglycerate kinase
AT1G79560	18	11	0.00043598	1	7	0.357322	FTSH protease 12
AT1G79620	20	8	0.0572827	1	6	n/a	Leucine-rich repeat protein kinase family protein
AT1G79890	20	13	5.13598e-05	1	7	0.778848	RAD3-like DNA-binding helicase protein
AT1G79915	17	15	1.40707e-08	1	7	0.733584	Putative methyltransferase family protein
AT1G80160	18	15	6.68296e-08	1	10	-0.204418	Lactoylglutathione lyase / glyoxalase I family protein
AT1G80750	22	14	3.70875e-05	1	8	0.556487	Ribosomal protein L30/L7 family protein
AT2G01220	20	17	4.60544e-09	1	11	0.332178	Nucleotidylyl transferase superfamily protein
AT2G01320	19	13	2.26133e-05	2	8	0.74996	ABC-2 type transporter family protein
AT2G01460	19	15	2.51356e-07	1	10	0.625686	P-loop containing nucleoside triphosphate hydrolases superfamily protein
AT2G01910	21	12	0.000561919	1	7	0.942942	Microtubule associated protein (MAP65/ASE1) family protein
AT2G02370	19	11	0.000826933	1	7	-0.412555	SNARE associated Golgi protein family
AT2G02560	22	16	6.71926e-07	1	8	0.639572	cullin-associated and neddylation dissociated
AT2G03410	18	13	8.9869e-06	3	8	0.391258	Mo25 family protein
AT2G04030	25	18	1.67815e-07	1	10	-0.044107	Chaperone protein htpG family protein
AT2G05755	15	13	2.2002e-07	3	7	0.866301	Nodulin MtN21 /EamA-like transporter family protein
AT2G06040	17	16	4.94596e-10	2	9	-0.205089	CONTAINS InterPro DOMAIN/s: Leucine-rich repeat, cysteine-containing subtype (InterPro:IPR006553); BEST Arabidopsis thaliana protein match is: RNI-like superfamily protein (TAIR:AT5G21900.1); Has 5028 Blast hits to 2547 proteins in 240 species: Archae - 0; Bacteria - 125; Metazoa - 2326; Fungi - 765; Plants - 1373; Viruses - 0; Other Eukaryotes - 439 (source: NCBI BLink).
AT2G13360	20	14	7.13443e-06	1	11	0.591768	alanine:glyoxylate aminotransferase
AT2G16280	40	20	0.000109946	1	10	-0.574937	3-ketoacyl-CoA synthase 9
AT2G17370	12	10	1.26485e-05	1	7	0.945806	3-hydroxy-3-methylglutaryl-CoA reductase 2
AT2G17650	22	12	0.000986006	1	6	0.837241	AMP-dependent synthetase and ligase family protein
AT2G17787	13	9	0.000396489	2	6	-0.916122	unknown protein; BEST Arabidopsis thaliana protein match is: unknown protein (TAIR:AT4G35940.2); Has 35333 Blast hits to 34131 proteins in 2444 species: Archae - 798; Bacteria - 22429; Metazoa - 974; Fungi - 991; Plants - 531; Viruses - 0; Other Eukaryotes - 9610 (source: NCBI BLink).
AT2G18876	18	17	1.16553e-10	3	10	0.689709	Afadin/alpha-actinin-binding protein
AT2G20000	21	14	1.69867e-05	2	6	0.664254	CDC27 family protein
AT2G21060	22	15	5.50052e-06	2	8	-0.345194	glycine-rich protein 2B
AT2G21280	21	13	0.000107216	1	6	0.772307	NAD(P)-binding Rossmann-fold superfamily protein
AT2G21590	22	11	0.00394509	1	6	0.809682	Glucose-1-phosphate adenylyltransferase family protein
AT2G22140	19	13	2.26133e-05	1	9	0.620824	essential meiotic endonuclease 1B
AT2G22230	22	16	6.71926e-07	1	10	0.966057	Thioesterase superfamily protein
AT2G23120	16	10	0.00062563	1	7	-0.705757	Late embryogenesis abundant protein, group 6
AT2G23310	20	11	0.00146841	2	7	0.533844	Rer1 family protein
AT2G24300	17	9	0.00559217	1	7	0.923056	Calmodulin-binding protein
AT2G24440	17	11	0.00021242	1	6	0.927898	selenium binding
AT2G24530	22	8	0.0957584	1	6	0.50298	unknown protein; BEST Arabidopsis thaliana protein match is: unknown protein (TAIR:AT4G31440.1); Has 30201 Blast hits to 17322 proteins in 780 species: Archae - 12; Bacteria - 1396; Metazoa - 17338; Fungi - 3422; Plants - 5037; Viruses - 0; Other Eukaryotes - 2996 (source: NCBI BLink).
AT2G25110	19	16	1.76226e-08	1	10	0.910517	stromal cell-derived factor 2-like protein precursor
AT2G25420	17	11	0.00021242	1	9	0.938973	transducin family protein / WD-40 repeat family protein
AT2G25490	18	13	8.9869e-06	1	6	0.268941	EIN3-binding F box protein 1
AT2G26980	21	15	2.2083e-06	1	7	0.0236193	CBL-interacting protein kinase 3
AT2G28130	19	10	0.00370636	1	6	0.369682	unknown protein; FUNCTIONS IN: molecular_function unknown; INVOLVED IN: biological_process unknown; LOCATED IN: cellular_component unknown; EXPRESSED IN: 25 plant structures; EXPRESSED DURING: 13 growth stages; Has 35333 Blast hits to 34131 proteins in 2444 species: Archae - 798; Bacteria - 22429; Metazoa - 974; Fungi - 991; Plants - 531; Viruses - 0; Other Eukaryotes - 9610 (source: NCBI BLink).
AT2G28330	17	16	4.94596e-10	1	8	0.892728	unknown protein; BEST Arabidopsis thaliana protein match is: unknown protein (TAIR:AT1G08035.1); Has 18 Blast hits to 18 proteins in 6 species: Archae - 0; Bacteria - 0; Metazoa - 0; Fungi - 0; Plants - 18; Viruses - 0; Other Eukaryotes - 0 (source: NCBI BLink).
AT2G28380	21	13	0.000107216	1	10	0.912419	dsRNA-binding protein 2
AT2G28400	18	15	6.68296e-08	2	8	-0.97414	Protein of unknown function, DUF584
AT2G28540	21	11	0.00246555	1	6	0.78336	RNA binding (RRM/RBD/RNP motifs) family protein
AT2G28600	18	9	0.00899347	1	6	0.62647	P-loop containing nucleoside triphosphate hydrolases superfamily protein
AT2G28800	20	14	7.13443e-06	2	10	0.108397	63 kDa inner membrane family protein
AT2G30200	22	19	3.07248e-10	1	11	0.969045	catalytics;transferases;[acyl-carrier-protein] S-malonyltransferases;binding
AT2G30250	22	19	3.07248e-10	1	12	n/a	WRKY DNA-binding protein 25
AT2G30575	13	12	1.54355e-07	1	9	0.975029	los glycosyltransferase 5
AT2G30630	20	9	0.0201399	1	6	0.143696	P-loop containing nucleoside triphosphate hydrolases superfamily protein
AT2G30970	22	19	3.07248e-10	1	10	0.911594	aspartate aminotransferase 1
AT2G31270	22	16	6.71926e-07	3	10	0.737677	homolog of yeast CDT1 A
AT2G31610	34	14	0.0104608	3	7	0.708086	Ribosomal protein S3 family protein
AT2G31730	21	8	0.0750476	1	6	0.641508	basic helix-loop-helix (bHLH) DNA-binding superfamily protein
AT2G31980	21	16	2.31569e-07	1	10	0.758148	PHYTOCYSTATIN 2
AT2G32340	21	14	1.69867e-05	1	6	0.607801	TraB family protein
AT2G32930	26	20	5.00367e-09	1	10	0.763771	zinc finger nuclease 2
AT2G32950	23	15	1.25373e-05	1	6	0.64342	Transducin/WD40 repeat-like superfamily protein
AT2G33430	21	10	0.00910682	1	7	n/a	differentiation and greening-like 1
AT2G33490	20	16	6.96913e-08	1	12	0.657104	hydroxyproline-rich glycoprotein family protein
AT2G33740	17	14	2.50901e-07	2	12	-0.414575	Nitrogen regulatory PII-like, alpha/beta
AT2G34380	12	10	1.26485e-05	1	7	-0.895369	Putative adipose-regulatory protein (Seipin)
AT2G34590	15	9	0.00178488	2	7	0.958977	Transketolase family protein
AT2G34670	18	10	0.00219087	1	6	0.848484	Protein of unknown function (DUF630 and DUF632)
AT2G35035	11	8	0.000517672	1	7	0.536548	urease accessory protein D
AT2G35290	19	12	0.000151651	2	9	0.844779	unknown protein; Has 39 Blast hits to 39 proteins in 10 species: Archae - 0; Bacteria - 0; Metazoa - 0; Fungi - 0; Plants - 39; Viruses - 0; Other Eukaryotes - 0 (source: NCBI BLink).
AT2G35610	23	18	1.88286e-08	1	12	0.914937	xyloglucanase 113
AT2G35660	20	11	0.00146841	1	6	0.551661	FAD/NAD(P)-binding oxidoreductase family protein
AT2G35680	23	14	7.52768e-05	1	7	-0.920276	Phosphotyrosine protein phosphatases superfamily protein
AT2G36210	21	11	0.00246555	1	6	n/a	SAUR-like auxin-responsive protein family
AT2G36390	18	10	0.00219087	1	6	0.950541	starch branching enzyme 2.1
AT2G36530	29	18	4.71442e-06	1	11	0.886237	Enolase
AT2G36890	20	11	0.00146841	1	8	0.495057	Duplicated homeodomain-like superfamily protein
AT2G37195	19	16	1.76226e-08	1	10	0.847973	unknown protein; FUNCTIONS IN: molecular_function unknown; INVOLVED IN: biological_process unknown; LOCATED IN: endomembrane system; Has 23 Blast hits to 23 proteins in 10 species: Archae - 0; Bacteria - 0; Metazoa - 0; Fungi - 0; Plants - 23; Viruses - 0; Other Eukaryotes - 0 (source: NCBI BLink).
AT2G37240	20	18	2.16091e-10	3	9	0.983612	Thioredoxin superfamily protein
AT2G37250	22	14	3.70875e-05	3	8	0.690573	adenosine kinase
AT2G37480	24	18	5.94818e-08	2	8	-0.209172	unknown protein; BEST Arabidopsis thaliana protein match is: unknown protein (TAIR:AT3G53670.2); Has 186 Blast hits to 186 proteins in 35 species: Archae - 0; Bacteria - 2; Metazoa - 14; Fungi - 7; Plants - 154; Viruses - 0; Other Eukaryotes - 9 (source: NCBI BLink).
AT2G37750	21	16	2.31569e-07	1	8	0.455377	unknown protein; Has 21 Blast hits to 21 proteins in 7 species: Archae - 0; Bacteria - 0; Metazoa - 0; Fungi - 0; Plants - 21; Viruses - 0; Other Eukaryotes - 0 (source: NCBI BLink).
AT2G38040	22	20	1.29999e-11	1	12	0.944866	acetyl Co-enzyme a carboxylase carboxyltransferase alpha subunit
AT2G38070	15	10	0.000293349	1	6	-0.254041	Protein of unknown function (DUF740)
AT2G38140	18	8	0.0303524	1	6	0.649786	plastid-specific ribosomal protein 4
AT2G38280	22	13	0.000208513	1	8	0.42135	AMP deaminase, putative / myoadenylate deaminase, putative
AT2G38800	20	12	0.000302089	1	7	-0.978698	Plant calmodulin-binding protein-related
AT2G38820	19	17	8.74494e-10	1	10	-0.920439	Protein of unknown function (DUF506)
AT2G38920	22	13	0.000208513	2	7	0.773938	SPX (SYG1/Pho81/XPR1) domain-containing protein / zinc finger (C3HC4-type RING finger) protein-related
AT2G39800	23	11	0.0060533	3	7	0.731529	delta1-pyrroline-5-carboxylate synthase 1
AT2G40070	21	15	2.2083e-06	1	9	0.844728	BEST Arabidopsis thaliana protein match is: proline-rich family protein (TAIR:AT3G09000.1); Has 35333 Blast hits to 34131 proteins in 2444 species: Archae - 798; Bacteria - 22429; Metazoa - 974; Fungi - 991; Plants - 531; Viruses - 0; Other Eukaryotes - 9610 (source: NCBI BLink).
AT2G40475	20	19	6.41642e-12	1	10	0.949223	unknown protein; BEST Arabidopsis thaliana protein match is: unknown protein (TAIR:AT3G56260.2); Has 477 Blast hits to 219 proteins in 41 species: Archae - 0; Bacteria - 4; Metazoa - 91; Fungi - 61; Plants - 144; Viruses - 0; Other Eukaryotes - 177 (source: NCBI BLink).
AT2G40550	22	11	0.00394509	2	8	0.651457	E2F target gene 1
AT2G40650	17	14	2.50901e-07	3	7	0.30206	PRP38 family protein
AT2G40660	20	14	7.13443e-06	2	6	0.721665	Nucleic acid-binding, OB-fold-like protein
AT2G40770	16	9	0.00327534	2	8	-0.890015	zinc ion binding;DNA binding;helicases;ATP binding;nucleic acid binding
AT2G40780	19	10	0.00370636	2	8	0.402864	Nucleic acid-binding, OB-fold-like protein
AT2G40950	23	14	7.52768e-05	1	7	0.62196	Basic-leucine zipper (bZIP) transcription factor family protein
AT2G41420	19	13	2.26133e-05	1	8	0.913462	proline-rich family protein
AT2G41540	21	19	5.31247e-11	1	11	0.981619	6-phosphogluconate dehydrogenase family protein
AT2G41950	20	15	7.96349e-07	1	11	0.56148	unknown protein; FUNCTIONS IN: molecular_function unknown; INVOLVED IN: biological_process unknown; LOCATED IN: chloroplast, plant-type cell wall; EXPRESSED IN: 22 plant structures; EXPRESSED DURING: 13 growth stages; Has 53 Blast hits to 53 proteins in 24 species: Archae - 0; Bacteria - 27; Metazoa - 0; Fungi - 0; Plants - 26; Viruses - 0; Other Eukaryotes - 0 (source: NCBI BLink).
AT2G42380	22	10	0.0134083	1	6	0.882555	Basic-leucine zipper (bZIP) transcription factor family protein
AT2G42520	21	12	0.000561919	1	7	0.707049	P-loop containing nucleoside triphosphate hydrolases superfamily protein
AT2G42590	25	11	0.0128148	1	6	0.819031	general regulatory factor 9
AT2G42600	24	11	0.00895226	1	9	0.935844	phosphoenolpyruvate carboxylase 2
AT2G42880	25	15	5.25854e-05	2	9	0.763305	MAP kinase 20
AT2G42990	19	13	2.26133e-05	1	8	0.851441	GDSL-like Lipase/Acylhydrolase superfamily protein
AT2G43360	19	18	2.7384e-11	5	12	0.924666	Radical SAM superfamily protein
AT2G43370	26	15	9.86386e-05	1	8	0.634258	RNA-binding (RRM/RBD/RNP motifs) family protein
AT2G43410	22	14	3.70875e-05	1	7	0.223098	RNA binding
AT2G44260	21	16	2.31569e-07	1	10	0.826487	Plant protein of unknown function (DUF946)
AT2G44410	18	13	8.9869e-06	2	6	-0.4172	RING/U-box superfamily protein
AT2G44430	17	9	0.00559217	1	6	-0.861163	DNA-binding bromodomain-containing protein
AT2G44620	20	18	2.16091e-10	1	9	0.810915	mitochondrial acyl carrier protein 1
AT2G44680	22	15	5.50052e-06	2	10	0.854876	casein kinase II beta subunit 4
AT2G45520	19	13	2.26133e-05	2	6	0.11151	unknown protein; FUNCTIONS IN: molecular_function unknown; INVOLVED IN: biological_process unknown; EXPRESSED IN: 23 plant structures; EXPRESSED DURING: 13 growth stages; Has 260 Blast hits to 238 proteins in 75 species: Archae - 0; Bacteria - 6; Metazoa - 94; Fungi - 40; Plants - 38; Viruses - 0; Other Eukaryotes - 82 (source: NCBI BLink).
AT2G45530	13	7	0.0129151	1	6	-0.369877	RING/U-box superfamily protein
AT2G45860	20	15	7.96349e-07	1	11	0.426315	unknown protein; Has 32 Blast hits to 32 proteins in 13 species: Archae - 0; Bacteria - 0; Metazoa - 0; Fungi - 0; Plants - 32; Viruses - 0; Other Eukaryotes - 0 (source: NCBI BLink).
AT2G45870	19	16	1.76226e-08	1	12	0.921885	Bestrophin-like protein
AT2G46225	26	18	4.30939e-07	1	9	0.699691	ABI-1-like 1
AT2G46310	18	9	0.00899347	1	6	0.340713	cytokinin response factor 5
AT2G46860	21	16	2.31569e-07	1	9	0.448204	pyrophosphorylase 3
AT2G46910	19	13	2.26133e-05	2	7	0.947041	Plastid-lipid associated protein PAP / fibrillin family protein
AT2G47160	27	14	0.000738147	1	6	0.969182	HCO3- transporter family
AT2G47460	20	12	0.000302089	1	7	0.804475	myb domain protein 12
AT2G47490	23	13	0.00038172	2	9	0.968795	NAD+ transporter 1
AT2G47610	23	11	0.0060533	1	6	0.723916	Ribosomal protein L7Ae/L30e/S12e/Gadd45 family protein
AT3G01070	17	7	0.0634698	1	7	0.661371	early nodulin-like protein 16
AT3G01570	13	11	3.31578e-06	2	9	-0.162242	Oleosin family protein
AT3G01910	22	14	3.70875e-05	1	7	0.907834	sulfite oxidase
AT3G02040	18	12	7.01537e-05	1	8	-0.886047	senescence-related gene 3
AT3G02200	22	18	5.18379e-09	1	10	0.415939	Proteasome component (PCI) domain protein
AT3G02570	24	16	4.15123e-06	1	7	-0.840254	Mannose-6-phosphate isomerase, type I
AT3G03140	22	19	3.07248e-10	2	8	0.324591	Tudor/PWWP/MBT superfamily protein
AT3G03160	22	10	0.0134083	2	6	0.622235	FUNCTIONS IN: molecular_function unknown; INVOLVED IN: intracellular protein transport; LOCATED IN: endomembrane system, integral to membrane, endoplasmic reticulum; EXPRESSED IN: 23 plant structures; EXPRESSED DURING: 15 growth stages; CONTAINS InterPro DOMAIN/s: B-cell receptor-associated 31-like (InterPro:IPR008417); BEST Arabidopsis thaliana protein match is: unknown protein (TAIR:AT5G17190.1…
AT3G03170	20	9	0.0201399	1	6	-0.851152	unknown protein; BEST Arabidopsis thaliana protein match is: unknown protein (TAIR:AT5G24890.1); Has 184 Blast hits to 184 proteins in 18 species: Archae - 0; Bacteria - 0; Metazoa - 0; Fungi - 0; Plants - 184; Viruses - 0; Other Eukaryotes - 0 (source: NCBI BLink).
AT3G03270	18	15	6.68296e-08	1	8	0.790237	Adenine nucleotide alpha hydrolases-like superfamily protein
AT3G03750	19	15	2.51356e-07	3	9	0.513094	SET domain protein 20
AT3G03760	18	13	8.9869e-06	1	6	0.546968	LOB domain-containing protein 20
AT3G03950	21	13	0.000107216	1	8	-0.159834	evolutionarily conserved C-terminal region 1
AT3G04080	18	7	0.0845445	2	6	0.952966	apyrase 1
AT3G04140	20	13	5.13598e-05	1	8	0.825293	Ankyrin repeat family protein
AT3G04260	21	14	1.69867e-05	3	7	0.38736	plastid transcriptionally active 3
AT3G04360	20	10	0.00594431	1	7	-0.888929	Calcium-dependent lipid-binding (CaLB domain) family protein
AT3G04580	21	11	0.00246555	1	6	0.254524	Signal transduction histidine kinase, hybrid-type, ethylene sensor
AT3G04830	21	13	0.000107216	1	7	0.717079	Protein prenylyltransferase superfamily protein
AT3G04890	18	11	0.00043598	1	8	-0.166942	Uncharacterized conserved protein (DUF2358)
AT3G04930	21	14	1.69867e-05	2	7	0.563339	DNA-binding storekeeper protein-related transcriptional regulator
AT3G05020	18	14	8.9515e-07	1	10	0.998282	acyl carrier protein 1
AT3G05490	25	17	1.34897e-06	1	9	0.873299	ralf-like 22
AT3G05500	19	18	2.7384e-11	1	11	0.828224	Rubber elongation factor protein (REF)
AT3G05610	23	16	1.7476e-06	1	9	0.576331	Plant invertase/pectin methylesterase inhibitor superfamily
AT3G06300	22	16	6.71926e-07	1	7	0.870205	P4H isoform 2
AT3G06600	20	15	7.96349e-07	2	7	0.68056	unknown protein; Has 14 Blast hits to 14 proteins in 5 species: Archae - 0; Bacteria - 0; Metazoa - 0; Fungi - 0; Plants - 14; Viruses - 0; Other Eukaryotes - 0 (source: NCBI BLink).
AT3G06670	24	16	4.15123e-06	1	7	0.204614	binding
AT3G06910	16	14	5.58643e-08	1	7	0.734743	UB-like protease 1A
AT3G06920	19	13	2.26133e-05	1	8	-0.0549191	Tetratricopeptide repeat (TPR)-like superfamily protein
AT3G07100	24	14	0.000143545	1	8	0.718663	Sec23/Sec24 protein transport family protein
AT3G07130	20	13	5.13598e-05	1	9	0.845639	purple acid phosphatase 15
AT3G07680	17	12	2.93758e-05	2	9	0.824401	emp24/gp25L/p24 family/GOLD family protein
AT3G07690	18	15	6.68296e-08	2	10	0.939793	6-phosphogluconate dehydrogenase family protein
AT3G08010	19	9	0.0137519	1	7	-0.0885582	RNA binding
AT3G08790	18	15	6.68296e-08	1	6	n/a	ENTH/VHS/GAT family protein
AT3G08840	15	12	3.41313e-06	1	7	0.921377	D-alanine--D-alanine ligase family
AT3G08920	17	15	1.40707e-08	1	9	0.748953	Rhodanese/Cell cycle control phosphatase superfamily protein
AT3G08960	21	21	2.02061e-14	1	8	0.805396	ARM repeat superfamily protein
AT3G09260	29	13	0.00581554	1	6	0.606995	Glycosyl hydrolase superfamily protein
AT3G09300	22	18	5.18379e-09	1	11	0.872622	OSBP(oxysterol binding protein)-related protein 3B
AT3G09670	19	13	2.26133e-05	2	7	0.102711	Tudor/PWWP/MBT superfamily protein
AT3G10020	23	20	7.85477e-11	1	9	-0.830652	unknown protein; FUNCTIONS IN: molecular_function unknown; INVOLVED IN: response to oxidative stress, anaerobic respiration; LOCATED IN: cellular_component unknown; EXPRESSED IN: 23 plant structures; EXPRESSED DURING: 13 growth stages; Has 47 Blast hits to 47 proteins in 12 species: Archae - 0; Bacteria - 0; Metazoa - 1; Fungi - 0; Plants - 46; Viruses - 0; Other Eukaryotes - 0 (source: NCBI BLin…
AT3G10200	18	11	0.00043598	1	6	0.95915	S-adenosyl-L-methionine-dependent methyltransferases superfamily protein
AT3G10420	21	14	1.69867e-05	1	6	-0.0240895	P-loop containing nucleoside triphosphate hydrolases superfamily protein
AT3G11130	27	22	1.09742e-10	3	11	0.720846	Clathrin, heavy chain
AT3G11220	19	10	0.00370636	1	6	0.480404	Paxneb protein-related
AT3G11230	24	15	2.6514e-05	2	11	0.924099	Yippee family putative zinc-binding protein
AT3G11250	16	10	0.00062563	2	8	0.556277	Ribosomal protein L10 family protein
AT3G11410	20	13	5.13598e-05	1	11	-0.379988	protein phosphatase 2CA
AT3G11620	22	11	0.00394509	1	8	0.954699	alpha/beta-Hydrolases superfamily protein
AT3G11630	21	12	0.000561919	1	10	0.848054	Thioredoxin superfamily protein
AT3G11690	20	15	7.96349e-07	1	9	0.568469	unknown protein; FUNCTIONS IN: molecular_function unknown; INVOLVED IN: biological_process unknown; LOCATED IN: chloroplast; EXPRESSED IN: 24 plant structures; EXPRESSED DURING: 15 growth stages; BEST Arabidopsis thaliana protein match is: unknown protein (TAIR:AT5G06380.1); Has 84 Blast hits to 84 proteins in 12 species: Archae - 0; Bacteria - 0; Metazoa - 0; Fungi - 0; Plants - 84; Viruses - 0;…
AT3G11730	21	9	0.0284147	1	6	0.0651057	Ras-related small GTP-binding family protein
AT3G12060	25	17	1.34897e-06	1	11	0.918233	Plant protein of unknown function (DUF828)
AT3G12740	18	16	3.51893e-09	3	8	0.902314	ALA-interacting subunit 1
AT3G12780	18	9	0.00899347	1	6	0.818963	phosphoglycerate kinase 1
AT3G13060	24	20	3.71489e-10	1	10	0.955626	evolutionarily conserved C-terminal region 5
AT3G13175	17	10	0.00121593	1	7	0.883049	unknown protein; FUNCTIONS IN: molecular_function unknown; INVOLVED IN: biological_process unknown; LOCATED IN: endomembrane system; EXPRESSED IN: 18 plant structures; EXPRESSED DURING: 12 growth stages; BEST Arabidopsis thaliana protein match is: unknown protein (TAIR:AT4G16400.1); Has 29 Blast hits to 29 proteins in 8 species: Archae - 0; Bacteria - 0; Metazoa - 0; Fungi - 0; Plants - 29; Virus…
AT3G13222	16	13	9.31361e-07	1	9	0.476387	GBF-interacting protein 1
AT3G13224	18	12	7.01537e-05	1	9	-0.0740259	RNA-binding (RRM/RBD/RNP motifs) family protein
AT3G13420	16	15	2.09179e-09	2	10	0.785527	unknown protein; BEST Arabidopsis thaliana protein match is: unknown protein (TAIR:AT1G55535.1); Has 66 Blast hits to 66 proteins in 16 species: Archae - 0; Bacteria - 0; Metazoa - 0; Fungi - 0; Plants - 66; Viruses - 0; Other Eukaryotes - 0 (source: NCBI BLink).
AT3G15030	22	19	3.07248e-10	1	11	0.988231	TCP family transcription factor 4
AT3G15540	20	18	2.16091e-10	2	11	0.59902	indole-3-acetic acid inducible 19
AT3G15690	21	14	1.69867e-05	1	7	0.941227	Single hybrid motif superfamily protein
AT3G15820	17	12	2.93758e-05	1	11	0.956084	phosphatidic acid phosphatase-related / PAP2-related
AT3G16350	19	8	0.0424256	1	6	-0.573704	Homeodomain-like superfamily protein
AT3G16785	21	13	0.000107216	2	9	0.494034	phospholipase D P1
AT3G16910	20	9	0.0201399	1	8	0.0148712	acyl-activating enzyme 7
AT3G16950	18	17	1.16553e-10	1	7	0.969186	lipoamide dehydrogenase 1
AT3G18420	20	16	6.96913e-08	1	7	0.460374	Protein prenylyltransferase superfamily protein
AT3G18430	21	14	1.69867e-05	1	7	0.851426	Calcium-binding EF-hand family protein
AT3G18510	17	10	0.00121593	1	7	0.168056	unknown protein; Has 15 Blast hits to 15 proteins in 9 species: Archae - 0; Bacteria - 0; Metazoa - 0; Fungi - 0; Plants - 15; Viruses - 0; Other Eukaryotes - 0 (source: NCBI BLink).
AT3G18880	12	8	0.00124843	1	6	0.6999	Nucleic acid-binding, OB-fold-like protein
AT3G19000	26	9	0.104392	1	6	0.969008	2-oxoglutarate (2OG) and Fe(II)-dependent oxygenase superfamily protein
AT3G19630	18	10	0.00219087	2	8	0.419668	Radical SAM superfamily protein
AT3G19870	21	11	0.00246555	1	7	0.742488	unknown protein; Has 84 Blast hits to 64 proteins in 35 species: Archae - 0; Bacteria - 0; Metazoa - 31; Fungi - 0; Plants - 24; Viruses - 0; Other Eukaryotes - 29 (source: NCBI BLink).
AT3G19895	18	14	8.9515e-07	1	10	-0.490945	RING/U-box superfamily protein
AT3G20320	19	8	0.0424256	1	6	0.629864	trigalactosyldiacylglycerol2
AT3G20790	20	8	0.0572827	1	6	0.937112	NAD(P)-binding Rossmann-fold superfamily protein
AT3G21070	19	13	2.26133e-05	2	8	0.453576	NAD kinase 1
AT3G21520	20	14	7.13443e-06	1	6	n/a	DUF679 domain membrane protein 1
AT3G22290	20	12	0.000302089	1	6	-0.348939	Endoplasmic reticulum vesicle transporter protein
AT3G22380	22	19	3.07248e-10	1	11	0.856418	time for coffee
AT3G22640	17	8	0.0208596	1	6	-0.590143	cupin family protein
AT3G22960	20	20	9.07052e-14	1	11	0.969536	Pyruvate kinase family protein
AT3G23090	19	8	0.0424256	2	6	-0.110082	TPX2 (targeting protein for Xklp2) protein family
AT3G23130	15	8	0.00847512	1	6	n/a	C2H2 and C2HC zinc fingers superfamily protein
AT3G24340	24	19	5.2775e-09	1	9	0.687951	chromatin remodeling 40
AT3G25110	29	17	2.5396e-05	2	12	0.997525	fatA acyl-ACP thioesterase
AT3G25250	17	9	0.00559217	1	7	0.718085	AGC (cAMP-dependent, cGMP-dependent and protein kinase C) kinase family protein
AT3G25855	17	12	2.93758e-05	2	8	n/a	Copper transport protein family
AT3G25860	21	18	1.19389e-09	1	12	0.948024	2-oxoacid dehydrogenases acyltransferase family protein
AT3G26720	18	13	8.9869e-06	1	7	0.899153	Glycosyl hydrolase family 38 protein
AT3G26760	21	15	2.2083e-06	1	9	0.735209	NAD(P)-binding Rossmann-fold superfamily protein
AT3G27240	21	14	1.69867e-05	1	10	0.641393	Cytochrome C1 family
AT3G27340	20	12	0.000302089	1	6	0.654108	FUNCTIONS IN: molecular_function unknown; INVOLVED IN: oxidation reduction; EXPRESSED IN: 23 plant structures; EXPRESSED DURING: 15 growth stages; CONTAINS InterPro DOMAIN/s: Gamma-butyrobetaine dioxygenase/Trimethyllysine dioxygenase, N-terminal (InterPro:IPR010376); Has 1035 Blast hits to 1035 proteins in 399 species: Archae - 0; Bacteria - 765; Metazoa - 0; Fungi - 0; Plants - 39; Viruses - 0;…
AT3G27860	17	12	2.93758e-05	1	10	0.522067	Tudor/PWWP/MBT superfamily protein
AT3G28450	22	12	0.000986006	1	8	0.895373	Leucine-rich repeat protein kinase family protein
AT3G28455	20	13	5.13598e-05	2	11	0.763142	CLAVATA3/ESR-RELATED 25
AT3G28910	22	20	1.29999e-11	1	11	0.603797	myb domain protein 30
AT3G29300	17	17	8.20044e-12	1	11	0.678733	unknown protein; FUNCTIONS IN: molecular_function unknown; INVOLVED IN: biological_process unknown; LOCATED IN: endomembrane system; EXPRESSED IN: 12 plant structures; EXPRESSED DURING: 6 growth stages; Has 451 Blast hits to 349 proteins in 91 species: Archae - 0; Bacteria - 85; Metazoa - 81; Fungi - 88; Plants - 18; Viruses - 1; Other Eukaryotes - 178 (source: NCBI BLink).
AT3G44460	18	16	3.51893e-09	1	12	0.468625	Basic-leucine zipper (bZIP) transcription factor family protein
AT3G45050	18	14	8.9515e-07	3	8	0.360917	unknown protein; FUNCTIONS IN: molecular_function unknown; INVOLVED IN: biological_process unknown; LOCATED IN: chloroplast; EXPRESSED IN: 22 plant structures; EXPRESSED DURING: 13 growth stages; Has 28 Blast hits to 28 proteins in 12 species: Archae - 0; Bacteria - 2; Metazoa - 0; Fungi - 0; Plants - 26; Viruses - 0; Other Eukaryotes - 0 (source: NCBI BLink).
AT3G45090	18	10	0.00219087	1	6	0.90961	P-loop containing nucleoside triphosphate hydrolases superfamily protein
AT3G45640	22	17	6.6435e-08	2	12	-0.27672	mitogen-activated protein kinase 3
AT3G46620	21	19	5.31247e-11	1	11	0.69004	zinc finger (C3HC4-type RING finger) family protein
AT3G47660	22	18	5.18379e-09	2	8	0.61242	Regulator of chromosome condensation (RCC1) family protein
AT3G48190	32	14	0.00556444	1	7	0.216186	ataxia-telangiectasia mutated
AT3G48260	19	12	0.000151651	1	8	-0.973718	with no lysine (K) kinase 3
AT3G48430	18	16	3.51893e-09	3	10	0.903243	relative of early flowering 6
AT3G49260	20	12	0.000302089	1	6	0.903273	IQ-domain 21
AT3G49400	19	17	8.74494e-10	3	12	-0.227878	Transducin/WD40 repeat-like superfamily protein
AT3G49410	17	16	4.94596e-10	2	12	0.49426	Transcription factor IIIC, subunit 5
AT3G50240	21	13	0.000107216	1	8	0.936615	ATP binding microtubule motor family protein
AT3G50530	30	20	2.52913e-07	1	10	0.886139	CDPK-related kinase
AT3G50750	13	9	0.000396489	1	8	0.800815	BES1/BZR1 homolog 1
AT3G50760	20	13	5.13598e-05	1	9	0.565885	galacturonosyltransferase-like 2
AT3G50790	18	10	0.00219087	1	7	0.947459	esterase/lipase/thioesterase family protein
AT3G50860	22	16	6.71926e-07	3	10	0.646172	Clathrin adaptor complex small chain family protein
AT3G51320	17	15	1.40707e-08	1	8	0.433906	Pentatricopeptide repeat (PPR) superfamily protein
AT3G51325	12	12	1.49472e-08	1	9	n/a	RING/U-box superfamily protein
AT3G51510	19	12	0.000151651	1	7	-0.673083	unknown protein; FUNCTIONS IN: molecular_function unknown; INVOLVED IN: biological_process unknown; LOCATED IN: chloroplast thylakoid membrane, chloroplast; EXPRESSED IN: 22 plant structures; EXPRESSED DURING: 13 growth stages; Has 42 Blast hits to 42 proteins in 19 species: Archae - 0; Bacteria - 0; Metazoa - 0; Fungi - 0; Plants - 40; Viruses - 0; Other Eukaryotes - 2 (source: NCBI BLink).
AT3G51520	22	18	5.18379e-09	1	11	0.940973	diacylglycerol acyltransferase family
AT3G51620	21	15	2.2083e-06	2	6	-0.269287	PAP/OAS1 substrate-binding domain superfamily
AT3G51660	16	10	0.00062563	1	6	0.557972	Tautomerase/MIF superfamily protein
AT3G51890	17	15	1.40707e-08	2	11	0.944213	Clathrin light chain protein
AT3G52110	20	16	6.96913e-08	1	10	0.309624	unknown protein; Has 191 Blast hits to 174 proteins in 54 species: Archae - 0; Bacteria - 7; Metazoa - 45; Fungi - 7; Plants - 40; Viruses - 0; Other Eukaryotes - 92 (source: NCBI BLink).
AT3G52340	16	12	1.08584e-05	2	8	-0.772811	sucrose-6F-phosphate phosphohydrolase 2
AT3G52440	20	16	6.96913e-08	1	10	n/a	Dof-type zinc finger DNA-binding family protein
AT3G52850	25	15	5.25854e-05	3	10	-0.218205	vacuolar sorting receptor homolog 1
AT3G53120	20	11	0.00146841	1	6	0.00637252	Modifier of rudimentary (Mod(r)) protein
AT3G53130	18	11	0.00043598	1	7	0.625276	Cytochrome P450 superfamily protein
AT3G53470	16	10	0.00062563	1	8	0.865339	unknown protein; FUNCTIONS IN: molecular_function unknown; INVOLVED IN: biological_process unknown; LOCATED IN: chloroplast thylakoid membrane, chloroplast; EXPRESSED IN: 22 plant structures; EXPRESSED DURING: 13 growth stages; Has 35 Blast hits to 35 proteins in 13 species: Archae - 0; Bacteria - 0; Metazoa - 0; Fungi - 0; Plants - 35; Viruses - 0; Other Eukaryotes - 0 (source: NCBI BLink).
AT3G53670	20	17	4.60544e-09	1	10	0.724609	unknown protein; BEST Arabidopsis thaliana protein match is: unknown protein (TAIR:AT2G37480.1); Has 176 Blast hits to 173 proteins in 30 species: Archae - 0; Bacteria - 0; Metazoa - 8; Fungi - 13; Plants - 154; Viruses - 0; Other Eukaryotes - 1 (source: NCBI BLink).
AT3G53700	19	11	0.000826933	3	6	0.509408	Pentatricopeptide repeat (PPR) superfamily protein
AT3G53830	19	8	0.0424256	2	7	-0.483791	Regulator of chromosome condensation (RCC1) family protein
AT3G54280	33	17	0.000225073	2	8	0.802865	DNA binding;ATP binding;nucleic acid binding;binding;helicases;ATP binding;DNA binding;helicases
AT3G55060	20	11	0.00146841	1	6	0.591461	unknown protein; BEST Arabidopsis thaliana protein match is: unknown protein (TAIR:AT2G39300.2); Has 61765 Blast hits to 33720 proteins in 2065 species: Archae - 846; Bacteria - 6964; Metazoa - 31967; Fungi - 5247; Plants - 3104; Viruses - 205; Other Eukaryotes - 13432 (source: NCBI BLink).
AT3G55360	19	17	8.74494e-10	1	11	0.945447	3-oxo-5-alpha-steroid 4-dehydrogenase family protein
AT3G55440	25	20	1.46437e-09	2	12	0.93054	triosephosphate isomerase
AT3G55880	20	15	7.96349e-07	1	8	-0.839965	Alpha/beta hydrolase related protein
AT3G56100	25	12	0.00403633	1	7	0.675919	meristematic receptor-like kinase
AT3G56110	25	11	0.0128148	1	7	0.655053	prenylated RAB acceptor 1.B1
AT3G56130	16	15	2.09179e-09	1	10	0.918044	biotin/lipoyl attachment domain-containing protein
AT3G56820	18	15	6.68296e-08	1	10	0.196156	unknown protein; Has 34 Blast hits to 34 proteins in 13 species: Archae - 0; Bacteria - 0; Metazoa - 0; Fungi - 0; Plants - 27; Viruses - 0; Other Eukaryotes - 7 (source: NCBI BLink).
AT3G56950	24	16	4.15123e-06	1	7	0.946411	small and basic intrinsic protein 2;1
AT3G57060	20	14	7.13443e-06	2	6	0.597732	binding
AT3G57350	15	8	0.00847512	1	6	0.369817	Nucleoporin interacting component (Nup93/Nic96-like) family protein
AT3G57570	20	15	7.96349e-07	2	9	-0.327258	ARM repeat superfamily protein
AT3G57610	24	11	0.00895226	1	7	0.615687	adenylosuccinate synthase
AT3G59300	18	13	8.9869e-06	4	10	0.846247	Pentatricopeptide repeat (PPR) superfamily protein
AT3G59480	29	14	0.00180858	1	6	0.434283	pfkB-like carbohydrate kinase family protein
AT3G60080	19	12	0.000151651	1	7	0.850993	RING/U-box superfamily protein
AT3G60250	21	17	1.91045e-08	1	11	0.875082	casein kinase II beta chain 3
AT3G60740	20	11	0.00146841	2	7	0.38503	ARM repeat superfamily protein
AT3G60750	28	23	2.96809e-11	1	12	0.926566	Transketolase
AT3G60966	9	8	4.38013e-05	1	7	-0.593945	RING/U-box superfamily protein
AT3G61150	22	12	0.000986006	1	8	0.922741	homeodomain GLABROUS 1
AT3G61260	20	8	0.0572827	1	6	-0.846506	Remorin family protein
AT3G61670	20	20	9.07052e-14	1	10	0.861199	Protein of unknown function (DUF3133)
AT3G61680	18	7	0.0845445	1	6	-0.0651636	alpha/beta-Hydrolases superfamily protein
AT3G61790	23	14	7.52768e-05	1	9	-0.372378	Protein with RING/U-box and TRAF-like domains
AT3G61860	18	13	8.9869e-06	3	7	0.144004	RNA-binding (RRM/RBD/RNP motifs) family protein
AT3G62110	25	14	0.000259311	1	10	0.975119	Pectin lyase-like superfamily protein
AT3G62260	27	19	1.35537e-07	2	10	-0.783138	Protein phosphatase 2C family protein
AT3G62330	22	17	6.6435e-08	2	9	-0.315794	Zinc knuckle (CCHC-type) family protein
AT3G62630	21	19	5.31247e-11	1	10	0.971544	Protein of unknown function (DUF1645)
AT3G62820	17	8	0.0208596	1	6	-0.781962	Plant invertase/pectin methylesterase inhibitor superfamily protein
AT3G62890	19	13	2.26133e-05	1	8	0.101929	Pentatricopeptide repeat (PPR) superfamily protein
AT3G62920	17	13	3.14286e-06	2	7	-0.834687	unknown protein; Has 25 Blast hits to 25 proteins in 11 species: Archae - 0; Bacteria - 0; Metazoa - 0; Fungi - 0; Plants - 25; Viruses - 0; Other Eukaryotes - 0 (source: NCBI BLink).
AT3G63500	12	8	0.00124843	1	6	-0.840054	Protein of unknown function (DUF1423)
AT4G00305	16	11	9.39795e-05	1	9	n/a	RING/U-box superfamily protein
AT4G00370	22	17	6.6435e-08	3	10	0.867377	Major facilitator superfamily protein
AT4G00660	22	17	6.6435e-08	1	7	0.497528	RNAhelicase-like 8
AT4G00700	22	11	0.00394509	2	7	n/a	C2 calcium/lipid-binding plant phosphoribosyltransferase family protein
AT4G00770	19	15	2.51356e-07	1	10	0.659353	unknown protein; Has 127 Blast hits to 120 proteins in 33 species: Archae - 0; Bacteria - 2; Metazoa - 6; Fungi - 8; Plants - 62; Viruses - 3; Other Eukaryotes - 46 (source: NCBI BLink).
AT4G01200	15	11	3.68338e-05	2	9	0.520806	Calcium-dependent lipid-binding (CaLB domain) family protein
AT4G01470	21	7	0.168011	1	6	n/a	tonoplast intrinsic protein 1;3
AT4G01897	18	15	6.68296e-08	4	10	0.969655	unknown protein; CONTAINS InterPro DOMAIN/s: Protein of unknown function DUF952 (InterPro:IPR009297); Has 763 Blast hits to 763 proteins in 180 species: Archae - 0; Bacteria - 351; Metazoa - 0; Fungi - 0; Plants - 29; Viruses - 0; Other Eukaryotes - 383 (source: NCBI BLink).
AT4G01900	20	18	2.16091e-10	4	12	0.981316	GLNB1 homolog
AT4G01995	18	10	0.00219087	2	6	0.890026	unknown protein; BEST Arabidopsis thaliana protein match is: unknown protein (TAIR:AT1G64680.1); Has 30201 Blast hits to 17322 proteins in 780 species: Archae - 12; Bacteria - 1396; Metazoa - 17338; Fungi - 3422; Plants - 5037; Viruses - 0; Other Eukaryotes - 2996 (source: NCBI BLink).
AT4G02020	21	14	1.69867e-05	1	8	0.750332	SET domain-containing protein
AT4G02210	20	11	0.00146841	4	7	0.666024	unknown protein; BEST Arabidopsis thaliana protein match is: unknown protein (TAIR:AT2G24960.2); Has 791 Blast hits to 465 proteins in 19 species: Archae - 0; Bacteria - 0; Metazoa - 0; Fungi - 17; Plants - 748; Viruses - 0; Other Eukaryotes - 26 (source: NCBI BLink).
AT4G02220	18	14	8.9515e-07	4	8	0.244795	zinc finger (MYND type) family protein / programmed cell death 2 C-terminal domain-containing protein
AT4G02460	20	14	7.13443e-06	1	9	-0.178521	DNA mismatch repair protein, putative
AT4G02560	19	15	2.51356e-07	2	9	0.659524	Homeodomain-like superfamily protein
AT4G02590	23	10	0.0190659	1	6	0.234755	basic helix-loop-helix (bHLH) DNA-binding superfamily protein
AT4G02650	24	16	4.15123e-06	1	8	0.573002	ENTH/ANTH/VHS superfamily protein
AT4G02720	31	12	0.028842	1	6	0.657696	unknown protein; FUNCTIONS IN: molecular_function unknown; INVOLVED IN: biological_process unknown; EXPRESSED IN: 25 plant structures; EXPRESSED DURING: 14 growth stages; CONTAINS InterPro DOMAIN/s: Protein of unknown function DUF926 (InterPro:IPR009269); Has 30201 Blast hits to 17322 proteins in 780 species: Archae - 12; Bacteria - 1396; Metazoa - 17338; Fungi - 3422; Plants - 5037; Viruses - 0;…
AT4G02725	18	12	7.01537e-05	3	7	0.272724	unknown protein; FUNCTIONS IN: molecular_function unknown; INVOLVED IN: biological_process unknown; LOCATED IN: chloroplast, membrane; Has 35333 Blast hits to 34131 proteins in 2444 species: Archae - 798; Bacteria - 22429; Metazoa - 974; Fungi - 991; Plants - 531; Viruses - 0; Other Eukaryotes - 9610 (source: NCBI BLink).
AT4G03115	20	12	0.000302089	3	7	0.907755	Mitochondrial substrate carrier family protein
AT4G03120	21	12	0.000561919	2	7	0.300229	C2H2 and C2HC zinc fingers superfamily protein
AT4G03205	12	11	6.40729e-07	1	8	0.506201	Coproporphyrinogen III oxidase
AT4G03210	17	15	1.40707e-08	2	12	0.726213	xyloglucan endotransglucosylase/hydrolase 9
AT4G03390	20	17	4.60544e-09	1	11	-0.316013	STRUBBELIG-receptor family 3
AT4G03410	18	10	0.00219087	2	6	-0.920371	Peroxisomal membrane 22 kDa (Mpv17/PMP22) family protein
AT4G09830	21	12	0.000561919	2	6	-0.346599	Uncharacterised conserved protein UCP009193
AT4G10380	25	10	0.0352734	1	7	0.953215	NOD26-like intrinsic protein 5;1
AT4G10750	19	14	2.69777e-06	1	8	0.569759	Phosphoenolpyruvate carboxylase family protein
AT4G10810	18	10	0.00219087	1	6	0.624898	unknown protein; FUNCTIONS IN: molecular_function unknown; INVOLVED IN: biological_process unknown; LOCATED IN: chloroplast; EXPRESSED IN: 23 plant structures; EXPRESSED DURING: 15 growth stages; BEST Arabidopsis thaliana protein match is: unknown protein (TAIR:AT4G24026.1); Has 1807 Blast hits to 1807 proteins in 277 species: Archae - 0; Bacteria - 0; Metazoa - 736; Fungi - 347; Plants - 385; Vi…
AT4G10930	15	9	0.00178488	1	6	0.778235	unknown protein; LOCATED IN: cellular_component unknown; EXPRESSED IN: 23 plant structures; EXPRESSED DURING: 14 growth stages; Has 30201 Blast hits to 17322 proteins in 780 species: Archae - 12; Bacteria - 1396; Metazoa - 17338; Fungi - 3422; Plants - 5037; Viruses - 0; Other Eukaryotes - 2996 (source: NCBI BLink).
AT4G11660	20	10	0.00594431	1	6	-0.32887	winged-helix DNA-binding transcription factor family protein
AT4G14120	11	10	2.64203e-06	1	6	0.602208	unknown protein; BEST Arabidopsis thaliana protein match is: unknown protein (TAIR:AT3G23740.1); Has 18 Blast hits to 16 proteins in 6 species: Archae - 0; Bacteria - 0; Metazoa - 0; Fungi - 0; Plants - 18; Viruses - 0; Other Eukaryotes - 0 (source: NCBI BLink).
AT4G14420	21	12	0.000561919	2	9	0.886272	HR-like lesion-inducing protein-related
AT4G14720	17	16	4.94596e-10	1	10	0.583703	TIFY domain/Divergent CCT motif family protein
AT4G14920	13	11	3.31578e-06	2	7	0.925586	Acyl-CoA N-acyltransferase with RING/FYVE/PHD-type zinc finger protein
AT4G14950	22	15	5.50052e-06	2	8	0.675018	SNARE associated Golgi protein family
AT4G16160	21	15	2.2083e-06	1	11	-0.648156	Mitochondrial import inner membrane translocase subunit Tim17/Tim22/Tim23 family protein
AT4G16280	20	11	0.00146841	2	7	0.198715	RNA binding;abscisic acid binding
AT4G16470	19	12	0.000151651	1	8	0.486346	Tetratricopeptide repeat (TPR)-like superfamily protein
AT4G16580	19	14	2.69777e-06	3	6	-0.536571	Protein phosphatase 2C family protein
AT4G17050	19	11	0.000826933	1	8	0.942999	ureidoglycine aminohydrolase
AT4G17070	17	13	3.14286e-06	1	10	0.926696	peptidyl-prolyl cis-trans isomerases
AT4G17550	22	13	0.000208513	1	6	0.234919	Major facilitator superfamily protein
AT4G17560	18	11	0.00043598	1	6	0.625995	Ribosomal protein L19 family protein
AT4G17760	20	11	0.00146841	1	6	0.609085	damaged DNA binding;exodeoxyribonuclease IIIs
AT4G17870	21	11	0.00246555	1	9	0.51935	Polyketide cyclase/dehydrase and lipid transport superfamily protein
AT4G18372	20	13	5.13598e-05	2	6	0.340151	Small nuclear ribonucleoprotein family protein
AT4G18640	23	11	0.0060533	1	6	-0.404522	Leucine-rich repeat protein kinase family protein
AT4G18790	19	15	2.51356e-07	1	10	n/a	NRAMP metal ion transporter family protein
AT4G20260	23	16	1.7476e-06	1	11	0.482249	plasma-membrane associated cation-binding protein 1
AT4G20780	20	13	5.13598e-05	1	8	0.369507	calmodulin like 42
AT4G21070	20	17	4.60544e-09	1	10	0.595504	breast cancer susceptibility1
AT4G21160	24	12	0.00262725	1	6	0.818277	Calcium-dependent ARF-type GTPase activating protein family
AT4G21250	18	11	0.00043598	1	6	n/a	Sulfite exporter TauE/SafE family protein
AT4G22260	20	15	7.96349e-07	1	10	-0.0746569	Alternative oxidase family protein
AT4G23630	24	20	3.71489e-10	2	8	-0.205574	VIRB2-interacting protein 1
AT4G23740	23	20	7.85477e-11	2	12	0.843585	Leucine-rich repeat protein kinase family protein
AT4G23940	19	15	2.51356e-07	2	10	0.466988	FtsH extracellular protease family
AT4G24026	15	11	3.68338e-05	1	8	0.730559	unknown protein; FUNCTIONS IN: molecular_function unknown; INVOLVED IN: biological_process unknown; LOCATED IN: cellular_component unknown; BEST Arabidopsis thaliana protein match is: unknown protein (TAIR:AT4G10810.1); Has 30201 Blast hits to 17322 proteins in 780 species: Archae - 12; Bacteria - 1396; Metazoa - 17338; Fungi - 3422; Plants - 5037; Viruses - 0; Other Eukaryotes - 2996 (source: NC…
AT4G24120	23	14	7.52768e-05	1	7	n/a	YELLOW STRIPE like 1
AT4G24160	19	10	0.00370636	1	7	-0.899616	alpha/beta-Hydrolases superfamily protein
AT4G24560	20	13	5.13598e-05	1	10	0.133926	ubiquitin-specific protease 16
AT4G24620	22	14	3.70875e-05	2	10	0.937978	phosphoglucose isomerase 1
AT4G25070	16	12	1.08584e-05	1	9	0.711878	unknown protein; EXPRESSED IN: cultured cell; BEST Arabidopsis thaliana protein match is: unknown protein (TAIR:AT3G48860.2); Has 30201 Blast hits to 17322 proteins in 780 species: Archae - 12; Bacteria - 1396; Metazoa - 17338; Fungi - 3422; Plants - 5037; Viruses - 0; Other Eukaryotes - 2996 (source: NCBI BLink).
AT4G25750	18	13	8.9869e-06	1	10	0.758782	ABC-2 type transporter family protein
AT4G26740	18	12	7.01537e-05	2	8	-0.458962	seed gene 1
AT4G26940	25	17	1.34897e-06	1	9	0.423702	Galactosyltransferase family protein
AT4G26960	17	8	0.0208596	2	6	0.590007	unknown protein; FUNCTIONS IN: molecular_function unknown; INVOLVED IN: biological_process unknown; LOCATED IN: chloroplast; BEST Arabidopsis thaliana protein match is: unknown protein (TAIR:AT5G54970.1); Has 22 Blast hits to 22 proteins in 8 species: Archae - 0; Bacteria - 0; Metazoa - 0; Fungi - 0; Plants - 22; Viruses - 0; Other Eukaryotes - 0 (source: NCBI BLink).
AT4G27230	24	11	0.00895226	2	7	0.813706	histone H2A 2
AT4G27410	20	13	5.13598e-05	2	9	-0.826818	NAC (No Apical Meristem) domain transcriptional regulator superfamily protein
AT4G27430	21	13	0.000107216	1	10	0.837839	COP1-interacting protein 7
AT4G27520	18	11	0.00043598	2	8	0.899196	early nodulin-like protein 2
AT4G27720	21	12	0.000561919	1	6	0.942074	Major facilitator superfamily protein
AT4G27760	22	15	5.50052e-06	1	6	0.944906	NAD(P)-binding Rossmann-fold superfamily protein
AT4G27840	16	10	0.00062563	1	6	0.934225	SNARE-like superfamily protein
AT4G28030	24	6	0.451892	1	6	0.883506	Acyl-CoA N-acyltransferases (NAT) superfamily protein
AT4G28070	18	11	0.00043598	1	7	0.772453	AFG1-like ATPase family protein
AT4G28520	19	15	2.51356e-07	1	10	-0.390764	cruciferin 3
AT4G28950	22	14	3.70875e-05	2	11	0.949765	RHO-related protein from plants 9
AT4G29190	18	14	8.9515e-07	1	6	0.540629	Zinc finger C-x8-C-x5-C-x3-H type family protein
AT4G29820	25	16	9.13302e-06	2	10	-0.950334	homolog of CFIM-25
AT4G29870	19	13	2.26133e-05	1	10	0.906983	Oligosaccharyltransferase complex/magnesium transporter family protein
AT4G30600	21	12	0.000561919	2	6	0.250633	signal recognition particle receptor alpha subunit family protein
AT4G30780	23	21	3.1678e-12	1	12	-0.694671	unknown protein; BEST Arabidopsis thaliana protein match is: unknown protein (TAIR:AT2G24100.1); Has 109 Blast hits to 109 proteins in 18 species: Archae - 0; Bacteria - 0; Metazoa - 1; Fungi - 0; Plants - 95; Viruses - 0; Other Eukaryotes - 13 (source: NCBI BLink).
AT4G30960	23	19	1.39357e-09	4	9	0.614367	SOS3-interacting protein 3
AT4G31050	11	7	0.00379785	1	6	0.600252	Biotin/lipoate A/B protein ligase family
AT4G31060	18	14	8.9515e-07	1	8	0.617224	Integrase-type DNA-binding superfamily protein
AT4G31340	24	13	0.0006632	2	6	0.952384	myosin heavy chain-related
AT4G31510	19	13	2.26133e-05	2	8	-0.963262	unknown protein; BEST Arabidopsis thaliana protein match is: unknown protein (TAIR:AT2G24550.1); Has 205 Blast hits to 205 proteins in 31 species: Archae - 0; Bacteria - 0; Metazoa - 5; Fungi - 3; Plants - 187; Viruses - 0; Other Eukaryotes - 10 (source: NCBI BLink).
AT4G31990	20	14	7.13443e-06	3	9	0.738214	aspartate aminotransferase 5
AT4G32120	19	9	0.0137519	2	7	0.847322	Galactosyltransferase family protein
AT4G32250	21	11	0.00246555	1	8	0.709811	Protein kinase superfamily protein
AT4G33490	18	11	0.00043598	1	7	-0.421243	Eukaryotic aspartyl protease family protein
AT4G33500	19	14	2.69777e-06	2	10	0.800201	Protein phosphatase 2C family protein
AT4G33580	21	19	5.31247e-11	1	12	0.931541	beta carbonic anhydrase 5
AT4G34020	22	15	5.50052e-06	1	6	0.0681792	Class I glutamine amidotransferase-like superfamily protein
AT4G34110	26	14	0.000446763	2	7	0.475828	poly(A) binding protein 2
AT4G34320	18	9	0.00899347	1	6	n/a	Protein of unknown function (DUF677)
AT4G34370	19	14	2.69777e-06	1	7	0.0894805	RING/U-box superfamily protein
AT4G34460	18	13	8.9869e-06	1	10	0.79959	GTP binding protein beta 1
AT4G34640	21	13	0.000107216	1	8	0.897301	squalene synthase 1
AT4G34670	25	10	0.0352734	1	6	0.656872	Ribosomal protein S3Ae
AT4G34710	26	20	5.00367e-09	1	11	-0.693191	arginine decarboxylase 2
AT4G34830	19	17	8.74494e-10	1	7	0.670708	Pentatricopeptide repeat (PPR) superfamily protein
AT4G34870	23	15	1.25373e-05	1	8	0.450429	rotamase cyclophilin 5
AT4G34940	22	17	6.6435e-08	2	9	n/a	armadillo repeat only 1
AT4G35010	27	19	1.35537e-07	1	11	0.588487	beta-galactosidase 11
AT4G35220	20	10	0.00594431	2	7	0.902134	Cyclase family protein
AT4G35655	16	12	1.08584e-05	1	9	n/a	RPM1-interacting protein 4 (RIN4) family protein
AT4G35770	17	12	2.93758e-05	1	8	-0.903267	Rhodanese/Cell cycle control phosphatase superfamily protein
AT4G35780	22	10	0.0134083	1	8	0.366592	ACT-like protein tyrosine kinase family protein
AT4G35950	25	15	5.25854e-05	1	12	0.952136	RAC-like 6
AT4G36060	19	14	2.69777e-06	1	8	0.555349	basic helix-loop-helix (bHLH) DNA-binding superfamily protein
AT4G36080	19	12	0.000151651	3	6	0.483884	phosphotransferases, alcohol group as acceptor;binding;inositol or phosphatidylinositol kinases
AT4G36700	20	18	2.16091e-10	2	11	0.696142	RmlC-like cupins superfamily protein
AT4G37160	18	12	7.01537e-05	1	8	n/a	SKU5 similar 15
AT4G37390	22	17	6.6435e-08	2	11	0.0792071	Auxin-responsive GH3 family protein
AT4G37460	26	15	9.86386e-05	1	7	0.260527	Tetratricopeptide repeat (TPR)-like superfamily protein
AT4G38220	18	9	0.00899347	2	7	0.617679	Peptidase M20/M25/M40 family protein
AT4G39390	21	13	0.000107216	2	6	0.990492	nucleotide sugar transporter-KT 1
AT4G39780	23	9	0.0514923	1	6	0.678627	Integrase-type DNA-binding superfamily protein
AT5G01075	16	14	5.58643e-08	1	9	0.995073	Glycosyl hydrolase family 35 protein
AT5G01160	18	9	0.00899347	1	6	0.467963	RING/U-box superfamily protein
AT5G01780	6	6	0.000122273	1	6	0.791309	2-oxoglutarate-dependent dioxygenase family protein
AT5G02010	22	8	0.0957584	1	6	0.590524	RHO guanyl-nucleotide exchange factor 7
AT5G02100	15	12	3.41313e-06	3	7	0.802148	Oxysterol-binding family protein
AT5G02150	19	9	0.0137519	2	6	0.117473	Fes1C
AT5G02310	23	14	7.52768e-05	1	8	0.0367574	proteolysis 6
AT5G02480	26	16	1.8813e-05	1	9	-0.718659	HSP20-like chaperones superfamily protein
AT5G02740	15	12	3.41313e-06	1	9	0.607403	Ribosomal protein S24e family protein
AT5G03290	27	9	0.127012	1	8	-0.105573	isocitrate dehydrogenase V
AT5G03620	18	10	0.00219087	1	7	0.565631	Subtilisin-like serine endopeptidase family protein
AT5G03770	22	12	0.000986006	1	7	0.143658	KDO transferase A
AT5G03795	18	14	8.9515e-07	1	7	0.875766	Exostosin family protein
AT5G04160	25	15	5.25854e-05	1	10	0.88989	Nucleotide-sugar transporter family protein
AT5G04430	24	20	3.71489e-10	2	12	0.803288	binding to TOMV RNA 1L (long form)
AT5G04460	20	14	7.13443e-06	2	9	-0.675636	RING/U-box superfamily protein
AT5G04900	20	9	0.0201399	1	7	0.813713	NYC1-like
AT5G05200	24	17	5.45784e-07	1	7	0.264039	Protein kinase superfamily protein
AT5G05220	15	11	3.68338e-05	2	10	-0.977273	unknown protein; Has 30201 Blast hits to 17322 proteins in 780 species: Archae - 12; Bacteria - 1396; Metazoa - 17338; Fungi - 3422; Plants - 5037; Viruses - 0; Other Eukaryotes - 2996 (source: NCBI BLink).
AT5G05480	19	13	2.26133e-05	1	8	0.931182	Peptide-N4-(N-acetyl-beta-glucosaminyl)asparagine amidase A protein
AT5G05500	19	12	0.000151651	1	6	n/a	Pollen Ole e 1 allergen and extensin family protein
AT5G05520	18	11	0.00043598	1	8	0.251331	Outer membrane OMP85 family protein
AT5G05600	23	14	7.52768e-05	2	10	-0.993584	2-oxoglutarate (2OG) and Fe(II)-dependent oxygenase superfamily protein
AT5G05770	19	13	2.26133e-05	1	9	0.684537	WUSCHEL related homeobox 7
AT5G06070	19	13	2.26133e-05	1	8	n/a	C2H2 and C2HC zinc fingers superfamily protein
AT5G06250	19	8	0.0424256	1	6	0.67749	AP2/B3-like transcriptional factor family protein
AT5G06270	19	13	2.26133e-05	1	7	0.972119	unknown protein; FUNCTIONS IN: molecular_function unknown; INVOLVED IN: biological_process unknown; LOCATED IN: chloroplast; EXPRESSED IN: 21 plant structures; EXPRESSED DURING: 11 growth stages; BEST Arabidopsis thaliana protein match is: unknown protein (TAIR:AT3G11600.1); Has 1807 Blast hits to 1807 proteins in 277 species: Archae - 0; Bacteria - 0; Metazoa - 736; Fungi - 347; Plants - 385; Vi…
AT5G06450	15	6	0.0951461	1	6	0.679637	Polynucleotidyl transferase, ribonuclease H-like superfamily protein
AT5G06580	22	7	0.201728	2	6	0.233519	FAD-linked oxidases family protein
AT5G06650	16	7	0.0459244	1	6	n/a	C2H2 and C2HC zinc fingers superfamily protein
AT5G06700	24	11	0.00895226	1	7	0.97663	Plant protein of unknown function (DUF828)
AT5G07120	19	12	0.000151651	1	6	0.908524	sorting nexin 2B
AT5G07140	13	10	4.37577e-05	2	9	0.931722	Protein kinase superfamily protein
AT5G07350	23	12	0.00164523	2	6	0.962812	TUDOR-SN protein 1
AT5G07680	21	15	2.2083e-06	2	11	-0.235255	NAC domain containing protein 80
AT5G07950	24	11	0.00895226	2	8	-0.16403	unknown protein; FUNCTIONS IN: molecular_function unknown; INVOLVED IN: biological_process unknown; LOCATED IN: chloroplast; EXPRESSED IN: 20 plant structures; EXPRESSED DURING: 9 growth stages; Has 30201 Blast hits to 17322 proteins in 780 species: Archae - 12; Bacteria - 1396; Metazoa - 17338; Fungi - 3422; Plants - 5037; Viruses - 0; Other Eukaryotes - 2996 (source: NCBI BLink).
AT5G08415	20	18	2.16091e-10	1	12	0.959796	Radical SAM superfamily protein
AT5G08420	24	14	0.000143545	1	7	0.356312	RNA-binding KH domain-containing protein
AT5G08540	21	14	1.69867e-05	1	11	0.253807	unknown protein; FUNCTIONS IN: molecular_function unknown; INVOLVED IN: biological_process unknown; LOCATED IN: chloroplast thylakoid membrane, chloroplast, chloroplast envelope; EXPRESSED IN: 24 plant structures; EXPRESSED DURING: 13 growth stages; Has 30201 Blast hits to 17322 proteins in 780 species: Archae - 12; Bacteria - 1396; Metazoa - 17338; Fungi - 3422; Plants - 5037; Viruses - 0; Other…
AT5G08640	25	11	0.0128148	1	7	0.959234	flavonol synthase 1
AT5G09440	22	13	0.000208513	1	8	0.70001	EXORDIUM like 4
AT5G09540	18	11	0.00043598	1	7	0.972989	Chaperone DnaJ-domain superfamily protein
AT5G09550	25	16	9.13302e-06	1	8	0.32192	GDP dissociation inhibitor family protein / Rab GTPase activator family protein
AT5G09590	21	9	0.0284147	1	7	-0.56403	mitochondrial HSO70 2
AT5G09670	17	7	0.0634698	1	6	0.975153	loricrin-related
AT5G09876	14	10	0.000122339	1	6	0.403841	unknown protein; FUNCTIONS IN: molecular_function unknown; INVOLVED IN: biological_process unknown; LOCATED IN: cellular_component unknown; Has 5 Blast hits to 5 proteins in 2 species: Archae - 0; Bacteria - 0; Metazoa - 0; Fungi - 0; Plants - 5; Viruses - 0; Other Eukaryotes - 0 (source: NCBI BLink).
AT5G09950	16	8	0.0136749	1	6	-0.610814	Tetratricopeptide repeat (TPR)-like superfamily protein
AT5G09960	21	13	0.000107216	1	10	0.839162	FUNCTIONS IN: molecular_function unknown; INVOLVED IN: biological_process unknown; LOCATED IN: plasma membrane; EXPRESSED IN: 22 plant structures; EXPRESSED DURING: 13 growth stages; CONTAINS InterPro DOMAIN/s: RPM1-interacting protein 4, defence response (InterPro:IPR008700); BEST Arabidopsis thaliana protein match is: unknown protein (TAIR:AT5G64850.1); Has 30201 Blast hits to 17322 proteins in…
AT5G10120	18	13	8.9869e-06	1	6	0.231693	Ethylene insensitive 3 family protein
AT5G10160	20	18	2.16091e-10	1	11	0.939314	Thioesterase superfamily protein
AT5G10510	23	20	7.85477e-11	1	11	-0.0695739	AINTEGUMENTA-like 6
AT5G10660	19	11	0.000826933	2	8	0.534858	calmodulin-binding protein-related
AT5G10730	22	14	3.70875e-05	2	10	-0.953672	NAD(P)-binding Rossmann-fold superfamily protein
AT5G10900	21	12	0.000561919	1	9	0.119772	Calcineurin-like metallo-phosphoesterase superfamily protein
AT5G11030	18	16	3.51893e-09	1	11	0.169959	aberrant lateral root formation 4
AT5G11270	18	10	0.00219087	2	8	0.58555	overexpressor of cationic peroxidase 3
AT5G11280	18	15	6.68296e-08	5	8	0.822957	unknown protein; BEST Arabidopsis thaliana protein match is: unknown protein (TAIR:AT1G80200.1); Has 30201 Blast hits to 17322 proteins in 780 species: Archae - 12; Bacteria - 1396; Metazoa - 17338; Fungi - 3422; Plants - 5037; Viruses - 0; Other Eukaryotes - 2996 (source: NCBI BLink).
AT5G11320	22	13	0.000208513	1	7	0.977808	Flavin-binding monooxygenase family protein
AT5G11500	20	8	0.0572827	1	7	0.722179	unknown protein; CONTAINS InterPro DOMAIN/s: Protein of unknown function DUF814 (InterPro:IPR008532); Has 1807 Blast hits to 1807 proteins in 277 species: Archae - 0; Bacteria - 0; Metazoa - 736; Fungi - 347; Plants - 385; Viruses - 0; Other Eukaryotes - 339 (source: NCBI BLink).
AT5G11620	15	10	0.000293349	1	8	0.687388	SWIM zinc finger family protein / mitogen-activated protein kinase kinase kinase (MAPKKK)-related
AT5G11630	19	13	2.26133e-05	2	8	0.493265	unknown protein; FUNCTIONS IN: molecular_function unknown; INVOLVED IN: biological_process unknown; LOCATED IN: chloroplast; EXPRESSED IN: 22 plant structures; EXPRESSED DURING: 13 growth stages; BEST Arabidopsis thaliana protein match is: unknown protein (TAIR:AT4G17310.1); Has 90 Blast hits to 90 proteins in 10 species: Archae - 0; Bacteria - 0; Metazoa - 0; Fungi - 0; Plants - 90; Viruses - 0;…
AT5G11870	22	18	5.18379e-09	4	11	0.453696	Alkaline phytoceramidase (aPHC)
AT5G12350	23	12	0.00164523	1	8	0.881135	Regulator of chromosome condensation (RCC1) family with FYVE zinc finger domain
AT5G12400	18	10	0.00219087	1	9	0.719065	DNA binding;zinc ion binding;DNA binding
AT5G12870	21	16	2.31569e-07	2	10	n/a	myb domain protein 46
AT5G12980	21	12	0.000561919	2	7	0.471111	Cell differentiation, Rcd1-like protein
AT5G13250	22	14	3.70875e-05	1	7	0.73428	RING finger protein
AT5G13290	27	18	1.02174e-06	1	10	0.739904	Protein kinase superfamily protein
AT5G13530	25	11	0.0128148	1	7	-0.691288	protein kinases;ubiquitin-protein ligases
AT5G13600	21	9	0.0284147	1	7	0.717527	Phototropic-responsive NPH3 family protein
AT5G13630	21	18	1.19389e-09	4	10	0.839783	magnesium-chelatase subunit chlH, chloroplast, putative / Mg-protoporphyrin IX chelatase, putative (CHLH)
AT5G13930	26	12	0.00599199	1	7	0.974468	Chalcone and stilbene synthase family protein
AT5G14020	20	16	6.96913e-08	1	10	n/a	Endosomal targeting BRO1-like domain-containing protein
AT5G14260	18	9	0.00899347	1	7	0.451927	Rubisco methyltransferase family protein
AT5G14550	17	7	0.0634698	1	6	0.755734	Core-2/I-branching beta-1,6-N-acetylglucosaminyltransferase family protein
AT5G14690	14	11	1.23253e-05	1	10	0.928858	unknown protein; BEST Arabidopsis thaliana protein match is: unknown protein (TAIR:AT3G01516.1); Has 86 Blast hits to 86 proteins in 16 species: Archae - 0; Bacteria - 0; Metazoa - 0; Fungi - 0; Plants - 84; Viruses - 2; Other Eukaryotes - 0 (source: NCBI BLink).
AT5G14730	17	14	2.50901e-07	2	8	n/a	unknown protein; CONTAINS InterPro DOMAIN/s: Protein of unknown function DUF1645 (InterPro:IPR012442); BEST Arabidopsis thaliana protein match is: unknown protein (TAIR:AT3G01513.1); Has 85 Blast hits to 83 proteins in 14 species: Archae - 0; Bacteria - 9; Metazoa - 0; Fungi - 0; Plants - 76; Viruses - 0; Other Eukaryotes - 0 (source: NCBI BLink).
AT5G14870	18	15	6.68296e-08	1	10	0.728693	cyclic nucleotide-gated channel 18
AT5G14990	13	13	3.32982e-09	1	7	n/a	BEST Arabidopsis thaliana protein match is: myosin heavy chain-related (TAIR:AT2G34730.1); Has 8284 Blast hits to 6001 proteins in 578 species: Archae - 107; Bacteria - 678; Metazoa - 3983; Fungi - 607; Plants - 315; Viruses - 16; Other Eukaryotes - 2578 (source: NCBI BLink).
AT5G15120	19	12	0.000151651	1	8	0.931459	Protein of unknown function (DUF1637)
AT5G15220	20	17	4.60544e-09	2	8	0.735815	Ribosomal protein L27 family protein
AT5G15500	15	8	0.00847512	4	6	n/a	Ankyrin repeat family protein
AT5G15510	20	11	0.00146841	3	7	0.46808	TPX2 (targeting protein for Xklp2) protein family
AT5G15530	19	16	1.76226e-08	2	11	0.994132	biotin carboxyl carrier protein 2
AT5G16150	20	18	2.16091e-10	3	12	0.821825	plastidic GLC translocator
AT5G16310	16	14	5.58643e-08	1	6	0.658023	Peptidase C12, ubiquitin carboxyl-terminal hydrolase 1
AT5G16320	20	14	7.13443e-06	1	7	-0.573423	FRIGIDA like 1
AT5G16370	21	18	1.19389e-09	1	9	0.289642	acyl activating enzyme 5
AT5G16390	20	17	4.60544e-09	1	11	0.929434	chloroplastic acetylcoenzyme A carboxylase 1
AT5G16400	17	12	2.93758e-05	1	8	0.98945	thioredoxin F2
AT5G16760	20	17	4.60544e-09	1	11	0.467926	Inositol 1,3,4-trisphosphate 5/6-kinase family protein
AT5G17670	15	8	0.00847512	1	8	0.944058	alpha/beta-Hydrolases superfamily protein
AT5G17770	22	16	6.71926e-07	1	10	0.930243	NADH:cytochrome B5 reductase 1
AT5G17840	18	14	8.9515e-07	1	10	0.909932	DnaJ/Hsp40 cysteine-rich domain superfamily protein
AT5G17850	20	9	0.0201399	1	6	-0.971592	Sodium/calcium exchanger family protein
AT5G18380	24	17	5.45784e-07	2	11	0.746751	Ribosomal protein S5 domain 2-like superfamily protein
AT5G18540	18	13	8.9869e-06	1	10	-0.455999	unknown protein; Has 2026 Blast hits to 792 proteins in 129 species: Archae - 2; Bacteria - 12; Metazoa - 1126; Fungi - 267; Plants - 292; Viruses - 0; Other Eukaryotes - 327 (source: NCBI BLink).
AT5G18570	22	17	6.6435e-08	2	11	0.527416	GTP1/OBG family protein
AT5G19070	25	13	0.00110075	2	7	0.562326	SNARE associated Golgi protein family
AT5G19820	22	15	5.50052e-06	2	9	0.438879	ARM repeat superfamily protein
AT5G19875	18	18	1.82676e-12	1	11	n/a	unknown protein; FUNCTIONS IN: molecular_function unknown; INVOLVED IN: response to oxidative stress; LOCATED IN: endomembrane system; EXPRESSED IN: 21 plant structures; EXPRESSED DURING: 13 growth stages; BEST Arabidopsis thaliana protein match is: unknown protein (TAIR:AT2G31940.1); Has 30201 Blast hits to 17322 proteins in 780 species: Archae - 12; Bacteria - 1396; Metazoa - 17338; Fungi - 342…
AT5G20540	19	10	0.00370636	1	6	0.913631	BREVIS RADIX-like 4
AT5G20700	18	9	0.00899347	1	8	0.873606	Protein of unknown function (DUF581)
AT5G22140	14	10	0.000122339	1	7	0.67539	FAD/NAD(P)-binding oxidoreductase family protein
AT5G22330	21	15	2.2083e-06	1	8	0.257762	P-loop containing nucleoside triphosphate hydrolases superfamily protein
AT5G23040	19	11	0.000826933	1	6	0.0802724	Protein of unknown function (DUF3353)
AT5G23310	19	16	1.76226e-08	1	6	0.480397	Fe superoxide dismutase 3
AT5G23340	20	18	2.16091e-10	1	11	-0.912867	RNI-like superfamily protein
AT5G23450	23	10	0.0190659	1	7	0.896661	long-chain base (LCB) kinase 1
AT5G24600	20	12	0.000302089	2	7	0.823544	Protein of unknown function, DUF599
AT5G24880	17	13	3.14286e-06	1	6	n/a	BEST Arabidopsis thaliana protein match is: calmodulin-binding protein-related (TAIR:AT5G10660.1); Has 1807 Blast hits to 1807 proteins in 277 species: Archae - 0; Bacteria - 0; Metazoa - 736; Fungi - 347; Plants - 385; Viruses - 0; Other Eukaryotes - 339 (source: NCBI BLink).
AT5G25170	24	16	4.15123e-06	1	8	-0.137017	PPPDE putative thiol peptidase family protein
AT5G25340	19	11	0.000826933	1	8	-0.737622	Ubiquitin-like superfamily protein
AT5G26820	19	13	2.26133e-05	1	7	-0.00148627	iron-regulated protein 3
AT5G26990	23	19	1.39357e-09	1	10	0.611363	Drought-responsive family protein
AT5G27030	18	14	8.9515e-07	1	6	0.363977	TOPLESS-related 3
AT5G27200	18	16	3.51893e-09	2	11	0.942486	acyl carrier protein 5
AT5G28680	21	9	0.0284147	1	7	0.539932	Malectin/receptor-like protein kinase family protein
AT5G28690	18	10	0.00219087	1	8	0.55226	Protein of unknown function (DUF1685)
AT5G33320	11	10	2.64203e-06	2	6	0.930688	Glucose-6-phosphate/phosphate translocator-related
AT5G36290	22	11	0.00394509	1	7	0.869516	Uncharacterized protein family (UPF0016)
AT5G38720	18	12	7.01537e-05	1	6	0.2397	unknown protein; Has 13419 Blast hits to 9093 proteins in 698 species: Archae - 38; Bacteria - 1038; Metazoa - 4949; Fungi - 1086; Plants - 485; Viruses - 44; Other Eukaryotes - 5779 (source: NCBI BLink).
AT5G39410	17	9	0.00559217	2	6	-0.569681	Saccharopine dehydrogenase
AT5G40030	22	18	5.18379e-09	1	12	0.825566	Protein kinase superfamily protein
AT5G40260	18	14	8.9515e-07	1	10	0.306863	Nodulin MtN3 family protein
AT5G40610	19	14	2.69777e-06	1	10	0.984758	NAD-dependent glycerol-3-phosphate dehydrogenase family protein
AT5G40880	30	19	1.64293e-06	1	7	0.597387	WD-40 repeat family protein / zfwd3 protein (ZFWD3)
AT5G40950	16	14	5.58643e-08	1	10	0.634471	ribosomal protein large subunit 27
AT5G41390	17	10	0.00121593	1	9	n/a	PLAC8 family protein
AT5G41670	17	16	4.94596e-10	1	8	0.914923	6-phosphogluconate dehydrogenase family protein
AT5G41950	19	15	2.51356e-07	1	6	0.830751	Tetratricopeptide repeat (TPR)-like superfamily protein
AT5G42020	32	22	2.66008e-08	2	9	0.97074	Heat shock protein 70 (Hsp 70) family protein
AT5G42440	17	8	0.0208596	1	6	0.732455	Protein kinase superfamily protein
AT5G42750	18	10	0.00219087	1	7	0.277116	BRI1 kinase inhibitor 1
AT5G43100	17	13	3.14286e-06	1	7	0.72031	Eukaryotic aspartyl protease family protein
AT5G43310	26	19	5.08704e-08	1	10	0.988716	COP1-interacting protein-related
AT5G43850	19	12	0.000151651	1	7	0.570177	RmlC-like cupins superfamily protein
AT5G45290	20	18	2.16091e-10	2	12	0.972563	RING/U-box superfamily protein
AT5G45775	22	9	0.0388037	1	6	0.805074	Ribosomal L5P family protein
AT5G46290	28	23	2.96809e-11	2	12	0.975296	3-ketoacyl-acyl carrier protein synthase I
AT5G46710	21	16	2.31569e-07	1	9	0.924686	PLATZ transcription factor family protein
AT5G47010	19	16	1.76226e-08	2	9	0.492005	RNA helicase, putative
AT5G47540	26	17	3.08303e-06	1	9	-0.546218	Mo25 family protein
AT5G47670	21	15	2.2083e-06	1	11	0.913076	nuclear factor Y, subunit B6
AT5G48230	25	22	5.04385e-12	3	12	0.88461	acetoacetyl-CoA thiolase 2
AT5G48657	18	10	0.00219087	1	9	n/a	defense protein-related
AT5G48720	23	15	1.25373e-05	1	9	0.753035	x-ray induced transcript 1
AT5G49190	24	15	2.6514e-05	2	8	0.745106	sucrose synthase 2
AT5G49460	24	17	5.45784e-07	1	11	0.929009	ATP citrate lyase subunit B 2
AT5G49820	19	12	0.000151651	1	9	0.970644	Protein of unknown function, DUF647
AT5G49830	22	9	0.0388037	1	6	0.754651	exocyst complex component 84B
AT5G49900	17	14	2.50901e-07	1	6	0.732764	Beta-glucosidase, GBA2 type family protein
AT5G50090	16	8	0.0136749	1	6	0.828507	unknown protein; FUNCTIONS IN: molecular_function unknown; INVOLVED IN: N-terminal protein myristoylation; LOCATED IN: cellular_component unknown; BEST Arabidopsis thaliana protein match is: unknown protein (TAIR:AT5G62900.1); Has 1807 Blast hits to 1807 proteins in 277 species: Archae - 0; Bacteria - 0; Metazoa - 736; Fungi - 347; Plants - 385; Viruses - 0; Other Eukaryotes - 339 (source: NCBI B…
AT5G50150	17	15	1.40707e-08	2	10	0.852245	Protein of Unknown Function (DUF239)
AT5G50370	17	12	2.93758e-05	1	8	0.922583	Adenylate kinase family protein
AT5G50390	22	18	5.18379e-09	2	11	0.989844	Pentatricopeptide repeat (PPR-like) superfamily protein
AT5G50900	25	16	9.13302e-06	1	10	0.850803	ARM repeat superfamily protein
AT5G51690	21	10	0.00910682	1	6	0.91688	1-amino-cyclopropane-1-carboxylate synthase 12
AT5G52010	17	13	3.14286e-06	1	9	0.725373	C2H2-like zinc finger protein
AT5G52060	20	12	0.000302089	1	10	0.472739	BCL-2-associated athanogene 1
AT5G52200	22	11	0.00394509	2	9	0.080244	phosphoprotein phosphatase inhibitors
AT5G52600	19	15	2.51356e-07	1	10	0.515846	myb domain protein 82
AT5G52910	20	18	2.16091e-10	2	11	0.579504	timeless family protein
AT5G52920	22	20	1.29999e-11	2	12	0.954744	plastidic pyruvate kinase beta subunit 1
AT5G52960	18	15	6.68296e-08	1	11	0.611431	unknown protein; FUNCTIONS IN: molecular_function unknown; INVOLVED IN: biological_process unknown; LOCATED IN: chloroplast; EXPRESSED IN: 23 plant structures; EXPRESSED DURING: 13 growth stages; CONTAINS InterPro DOMAIN/s: Protein of unknown function DUF3143 (InterPro:IPR021489); Has 1807 Blast hits to 1807 proteins in 277 species: Archae - 0; Bacteria - 0; Metazoa - 736; Fungi - 347; Plants - 3…
AT5G52980	22	13	0.000208513	1	6	0.199044	CONTAINS InterPro DOMAIN/s: ATPase, vacuolar ER assembly factor, Vma12 (InterPro:IPR021013); Has 1807 Blast hits to 1807 proteins in 277 species: Archae - 0; Bacteria - 0; Metazoa - 736; Fungi - 347; Plants - 385; Viruses - 0; Other Eukaryotes - 339 (source: NCBI BLink).
AT5G52990	21	14	1.69867e-05	1	11	0.945541	SNARE-like superfamily protein
AT5G53050	21	14	1.69867e-05	1	9	0.0985439	alpha/beta-Hydrolases superfamily protein
AT5G53130	23	9	0.0514923	1	6	-0.527315	cyclic nucleotide gated channel 1
AT5G53210	21	16	2.31569e-07	1	10	0.752382	basic helix-loop-helix (bHLH) DNA-binding superfamily protein
AT5G53530	18	13	8.9869e-06	1	9	0.532537	vacuolar protein sorting 26A
AT5G53560	21	14	1.69867e-05	1	9	0.820023	cytochrome B5 isoform E
AT5G53570	20	9	0.0201399	1	6	0.709116	Ypt/Rab-GAP domain of gyp1p superfamily protein
AT5G54280	21	9	0.0284147	1	7	0.950401	myosin 2
AT5G54310	23	14	7.52768e-05	1	7	0.288814	ARF-GAP domain 5
AT5G54600	21	17	1.91045e-08	1	8	0.57675	Translation protein SH3-like family protein
AT5G54890	14	10	0.000122339	1	6	0.596351	RNA-binding CRS1 / YhbY (CRM) domain-containing protein
AT5G55120	17	14	2.50901e-07	1	9	0.779538	galactose-1-phosphate guanylyltransferase (GDP)s;GDP-D-glucose phosphorylases;quercetin 4'-O-glucosyltransferases
AT5G55160	17	13	3.14286e-06	2	6	0.618404	small ubiquitin-like modifier 2
AT5G55500	24	16	4.15123e-06	1	9	0.952064	beta-1,2-xylosyltransferase
AT5G55600	20	13	5.13598e-05	1	7	-0.716553	agenet domain-containing protein / bromo-adjacent homology (BAH) domain-containing protein
AT5G55850	21	12	0.000561919	1	7	-0.955578	RPM1-interacting protein 4 (RIN4) family protein
AT5G55930	21	13	0.000107216	1	8	0.508718	oligopeptide transporter 1
AT5G56040	23	21	3.1678e-12	1	11	0.607008	Leucine-rich receptor-like protein kinase family protein
AT5G56170	26	13	0.00175473	2	6	-0.0764882	LORELEI-LIKE-GPI-ANCHORED PROTEIN 1
AT5G56460	20	18	2.16091e-10	2	10	0.864248	Protein kinase superfamily protein
AT5G56500	26	22	2.58105e-11	2	9	0.548664	TCP-1/cpn60 chaperonin family protein
AT5G56890	22	19	3.07248e-10	3	11	0.915185	Protein kinase superfamily protein
AT5G57010	16	8	0.0136749	1	7	n/a	calmodulin-binding family protein
AT5G57420	20	14	7.13443e-06	1	10	0.92325	indole-3-acetic acid inducible 33
AT5G57500	19	12	0.000151651	1	7	0.462361	Galactosyltransferase family protein
AT5G57870	14	14	7.41788e-10	1	10	0.632551	MIF4G domain-containing protein / MA3 domain-containing protein
AT5G58020	21	10	0.00910682	1	6	0.460371	unknown protein; CONTAINS InterPro DOMAIN/s: Protein of unknown function DUF602 (InterPro:IPR006735); Has 385 Blast hits to 385 proteins in 189 species: Archae - 0; Bacteria - 0; Metazoa - 153; Fungi - 117; Plants - 50; Viruses - 0; Other Eukaryotes - 65 (source: NCBI BLink).
AT5G58070	23	10	0.0190659	1	6	-0.75496	temperature-induced lipocalin
AT5G58220	19	11	0.000826933	1	7	0.843603	transthyretin-like protein
AT5G58230	24	13	0.0006632	1	8	0.678423	Transducin/WD40 repeat-like superfamily protein
AT5G58240	18	14	8.9515e-07	1	9	0.846053	FRAGILE HISTIDINE TRIAD
AT5G58340	25	14	0.000259311	1	8	0.719443	myb-like HTH transcriptional regulator family protein
AT5G58430	21	20	1.4998e-12	1	11	0.761467	exocyst subunit exo70 family protein B1
AT5G58510	20	14	7.13443e-06	1	7	0.922811	unknown protein; FUNCTIONS IN: molecular_function unknown; INVOLVED IN: biological_process unknown; LOCATED IN: chloroplast; EXPRESSED IN: 23 plant structures; EXPRESSED DURING: 14 growth stages; BEST Arabidopsis thaliana protein match is: unknown protein (TAIR:AT5G55060.2); Has 30201 Blast hits to 17322 proteins in 780 species: Archae - 12; Bacteria - 1396; Metazoa - 17338; Fungi - 3422; Plants …
AT5G58870	15	12	3.41313e-06	1	6	0.694495	FTSH protease 9
AT5G59010	27	12	0.00862662	1	7	0.889491	Protein kinase protein with tetratricopeptide repeat domain
AT5G59070	19	12	0.000151651	1	9	0.833132	UDP-Glycosyltransferase superfamily protein
AT5G59340	19	19	4.06897e-13	2	11	-0.123757	WUSCHEL related homeobox 2
AT5G59480	19	11	0.000826933	2	6	0.922497	Haloacid dehalogenase-like hydrolase (HAD) superfamily protein
AT5G59610	20	16	6.96913e-08	2	10	0.329457	Chaperone DnaJ-domain superfamily protein
AT5G59790	20	15	7.96349e-07	1	10	0.31323	Domain of unknown function (DUF966)
AT5G60450	22	11	0.00394509	2	9	0.95455	auxin response factor 4
AT5G60690	30	19	1.64293e-06	2	12	0.969029	Homeobox-leucine zipper family protein / lipid-binding START domain-containing protein
AT5G61040	16	13	9.31361e-07	2	8	0.905214	unknown protein; BEST Arabidopsis thaliana protein match is: unknown protein (TAIR:AT5G08010.1); Has 1807 Blast hits to 1807 proteins in 277 species: Archae - 0; Bacteria - 0; Metazoa - 736; Fungi - 347; Plants - 385; Viruses - 0; Other Eukaryotes - 339 (source: NCBI BLink).
AT5G61430	19	16	1.76226e-08	1	12	0.674957	NAC domain containing protein 100
AT5G61530	18	13	8.9869e-06	1	7	-0.708524	small G protein family protein / RhoGAP family protein
AT5G61760	21	13	0.000107216	1	7	0.742694	inositol polyphosphate kinase 2 beta
AT5G61790	22	15	5.50052e-06	2	10	0.938116	calnexin 1
AT5G62000	24	11	0.00895226	2	8	0.66768	auxin response factor 2
AT5G62290	20	9	0.0201399	1	6	-0.0222177	nucleotide-sensitive chloride conductance regulator (ICln) family protein
AT5G62980	14	7	0.0209232	1	6	-0.616898	Dihydroneopterin aldolase
AT5G63400	21	14	1.69867e-05	1	7	0.768605	adenylate kinase 1
AT5G63470	17	11	0.00021242	4	10	0.743291	nuclear factor Y, subunit C4
AT5G63970	21	15	2.2083e-06	1	9	-0.951955	Copine (Calcium-dependent phospholipid-binding protein) family
AT5G64150	16	12	1.08584e-05	1	9	-0.0315879	RNA methyltransferase family protein
AT5G64310	19	17	8.74494e-10	1	9	0.523956	arabinogalactan protein 1
AT5G64560	25	18	1.67815e-07	1	10	0.858305	magnesium transporter 9
AT5G64720	15	11	3.68338e-05	1	7	n/a	Protein of unknown function (DUF1278)
AT5G65165	21	15	2.2083e-06	1	9	-0.557267	succinate dehydrogenase 2-3
AT5G65300	22	17	6.6435e-08	3	10	-0.827044	unknown protein; Has 30201 Blast hits to 17322 proteins in 780 species: Archae - 12; Bacteria - 1396; Metazoa - 17338; Fungi - 3422; Plants - 5037; Viruses - 0; Other Eukaryotes - 2996 (source: NCBI BLink).
AT5G65495	14	8	0.00490699	1	7	-0.809143	unknown protein; Has 9 Blast hits to 9 proteins in 5 species: Archae - 0; Bacteria - 0; Metazoa - 0; Fungi - 0; Plants - 9; Viruses - 0; Other Eukaryotes - 0 (source: NCBI BLink).
AT5G65660	24	15	2.6514e-05	1	6	0.381372	hydroxyproline-rich glycoprotein family protein
AT5G65890	18	13	8.9869e-06	1	7	-0.784146	ACT domain repeat 1
AT5G66060	22	17	6.6435e-08	3	9	0.983243	2-oxoglutarate (2OG) and Fe(II)-dependent oxygenase superfamily protein
AT5G66260	18	8	0.0303524	1	8	n/a	SAUR-like auxin-responsive protein family
AT5G66350	17	11	0.00021242	1	8	0.787718	Lateral root primordium (LRP) protein-related
AT5G66580	16	13	9.31361e-07	1	6	-0.886121	unknown protein; FUNCTIONS IN: molecular_function unknown; INVOLVED IN: N-terminal protein myristoylation; LOCATED IN: cellular_component unknown; BEST Arabidopsis thaliana protein match is: unknown protein (TAIR:AT3G50800.1); Has 1807 Blast hits to 1807 proteins in 277 species: Archae - 0; Bacteria - 0; Metazoa - 736; Fungi - 347; Plants - 385; Viruses - 0; Other Eukaryotes - 339 (source: NCBI B…
AT5G66680	21	16	2.31569e-07	1	9	0.78655	dolichyl-diphosphooligosaccharide-protein glycosyltransferase 48kDa subunit family protein
AT5G66710	20	10	0.00594431	1	6	0.630401	Protein kinase superfamily protein
AT5G66880	26	12	0.00599199	1	7	-0.0985254	sucrose nonfermenting 1(SNF1)-related protein kinase 2.3
AT5G67250	19	14	2.69777e-06	1	7	0.534192	SKP1/ASK1-interacting protein 2
AT5G67330	21	14	1.69867e-05	1	6	0.785565	natural resistance associated macrophage protein 4
AT5G67400	22	15	5.50052e-06	1	10	0.503317	root hair specific 19
AT5G67520	21	13	0.000107216	2	6	-0.958912	adenosine-5'-phosphosulfate (APS) kinase 4

## Sheet: Table 8
Supplementary Table 8: Positional Frequency Matrix (PFM) for 25 AW-box sites with measured kd values of less than 5 nM (MEME format).
MEME version 4
ALPHABET= ACGT
strands: + -
Background letter frequencies (from unknown source):
A 0.250 C 0.250 G 0.250 T 0.250
MOTIF 1 WNCYTCGDWWWYWTCGMM
letter-probability matrix: alength= 4 w= 18 nsites= 25 E= 0e+0
0.200000 0.120000 0.080000 0.600000
0.200000 0.160000 0.160000 0.480000
0.000000 1.000000 0.000000 0.000000
0.120000 0.520000 0.040000 0.320000
0.000000 0.000000 0.000000 1.000000
0.080000 0.720000 0.000000 0.200000
0.000000 0.000000 1.000000 0.000000
0.200000 0.000000 0.400000 0.400000
0.360000 0.040000 0.040000 0.560000
0.400000 0.040000 0.040000 0.520000
0.280000 0.000000 0.120000 0.600000
0.080000 0.520000 0.080000 0.320000
0.720000 0.000000 0.040000 0.240000
0.000000 0.240000 0.000000 0.760000
0.000000 1.000000 0.000000 0.000000
0.000000 0.000000 1.000000 0.000000
0.520000 0.320000 0.000000 0.160000
0.320000 0.560000 0.040000 0.080000

## Sheet: Table 9
Supplementary Table 9: Conservation of the AW-box in upstream regions of 140 A. thaliana genes. Each ortholog gene set is listed and motif matches are grouped according to (f/r) orientation and sequence similarity. Binding affinity was measured for the A. thaliana sites, which are listed on top of sequences alignments. Coordinates for Transcriptional Start Sites were taken from Nielsen et al., PL…
A. thaliana gene identifier / name of orthology gene set	number of ortholog upstream regions | number of ortholog upstream regions with AW-box hit | p-value | number of in-vitro binding AW-box sites | number of species with ortholog | species conservation ratio | coexpression with WRI1 (R)	abbreviation	description
	species name	Gene identifier	AW-box pattern match alignments	motif position upstream ATG	orientation relative to ATG start codon	number of mismatches to top of alignment	WRI1 binding affinity, Kd value [nM]	motif position rel., to Transcriptional Start Site	motif score	genomic scaffold / chromosome	coordinates of 500 bp upstream sequence scanned for AW-box	strand (+, forward; - reverse)	comment
AT1G01090	25|24|4.40E-15|2|12|0.92|0.98	PDH E1-α	Pyruvate dehydrogenase, α-subunit
	Arabidopsis thaliana	AT1G01090	AACATTGGTGTTAACGAA	-220	f	0	15.65	-101	-1.02773	Chr1	49166-49666	-	top of alignment
	Thellungiella halophila	Thhalv10007695m	AACATTGGTGTTAACGAA	-265	f	0			-1.02773	scaffold_5	15227770-15228270	-
	Thlaspi arvense	Ta014416	AACATTGGTGTTAACGAA	-264	f	0			-1.02773	Ta_scaffold_80	249128-249628	-
	Arabidopsis lyrata	AL1G11430	CACATTGGTGTTAACGAA	-214	f	1			-0.755551	scaffold_1	484860-485360	+
	Camelina sativa	Csa03g002150	AACATTGGTATTAACGAA	-241	f	1			1.28229	Chr3	502340-502840	+
	Camelina sativa	Csa17g001570	AACATTGGTATTAACGAA	-223	f	1			1.28229	Chr17	291103-291603	-
	Capsella grandiflora	Cagra.1968s0054	AACATTGGTATTAACGAA	-166	f	1			1.28229	Scaffold1968	180317-180817	-
	Capsella rubella	Carubv10009201m	AACATTGGTATTAACGAA	-163	f	1			1.28229	scaffold_1	394973-395473	+
	Lepidium meyenii	evm.model.scaffold250.514	AACATTGGTGTTATCGAA	-239	f	1			11.8642	scaffold250	2374279-2374779	-
	Lepidium meyenii	evm.model.scaffold433.1031	AACATTGGTGTTATCGAA	-243	f	1			11.8642	scaffold433	5589979-5590479	-
	Brassica napus	BnaA09g51510D	AACATTGATGTTAACGAA	-203	f	1			-3.03604	chrA09	33823378-33823878	-
	Brassica napus	BnaC08g46110D	AACATTGATGTTAACGAA	-207	f	1			-3.03604	chrC08	38469408-38469908	-
	Camelina sativa	Csa14g002090	AACATTGGTATTATCGAA	-217	f	2			14.1743	Chr14	462995-463495	+
	Cardamine hirsuta	CARHR001370	AGCATTGATGTTAACGAA	-234	f	2			-2.34912	Chr1	422797-423297	+
	Lepidium meyenii	evm.model.scaffold830.90	AACATCGGTGTTATCGAA	-229	f	2			14.7204	scaffold830	453134-453634	+
	Aethionema arabicum	AA_scaffold1154_32	TACATTGGTATTATCGAA	-216	f	3			15.7587	AA_scaffold1154	128659-129159	-
	Aethionema arabicum	AA_scaffold4130_67	AACATAGGTATCAACGAA	-320	f	3			1.67037	AA_scaffold4130	347346-347846	-
	Aethionema arabicum	AA_scaffold1154_32	TCCATTGATCACAACGGT	-21	f	8			-13.4895	AA_scaffold1154	128659-129159	-
	Arabidopsis thaliana	AT1G01090	TCTCTTGTTCTCTCCGCC	-105	f	0	10.79	3	3.54838	Chr1	49166-49666	-	top of alignment; non-canonical motif "T.T.C…....CG"; found independent of global search after manual inspection of gene model
	Capsella grandiflora	Cagra.1968s0054	GCCCTTGTTCTCTCCGCC	-89	f	2			15.9482	Scaffold1968	180317-180817	-
	Capsella rubella	Carubv10009201m	GCCCTTGTTCTCTCCGCC	-86	f	2			15.9482	scaffold_1	394973-395473	+
	Cardamine hirsuta	CARHR001370	TCCCTCGTTCTCTCCGCC	-90	f	2			20.701	Chr1	422797-423297	+
	Lepidium meyenii	evm.model.scaffold433.1031	TCCCTCGTTCTCTCCGCC	-105	f	2			20.701	scaffold433	5589979-5590479	-
	Thellungiella halophila	Thhalv10007695m	TCCCTCGTTCTCTCCGCC	-81	f	2			20.701	scaffold_5	15227770-15228270	-
	Thlaspi arvense	Ta014416	TCCCTCGTTCTCTCCGCC	-85	f	2			20.701	Ta_scaffold_80	249128-249628	-
	Lepidium meyenii	evm.model.scaffold603.101	TTCCTCGTTCTCTCCGCC	-92	f	3			21.2767	scaffold603	488569-489069	+
	Lepidium meyenii	evm.model.scaffold250.514	TCCCTCGTTCACTCCGCC	-101	f	3			19.6018	scaffold250	2374279-2374779	-
	Camelina sativa	Csa17g001570	CTCTTTGTTCTCTCCGCC	-80	f	4			15.3994	Chr17	291103-291603	-
	Brassica napus	BnaC05g00810D	TTCCTCGTTTTCTCCGCC	-91	f	4			23.9652	chrC05	413143-413643	+
	Brassica napus	BnaC08g46110D	ATCCTCGTTCTCTCCGCA	-41	f	5			17.8764	chrC08	38469408-38469908	-
	Brassica napus	BnaA10g00730D	TTCCTCGTTTTTTCCGCC	-81	f	5			22.2563	chrA10	355903-356403	+
	Brassica napus	BnaAnng22020D	no match		n/a					n/a	n/a	n/a
	Brassica napus	BnaA09g21460D	TTCTTCGACGTATGCGAA	-141	r	0			-1.2884	chrA09	14172041-14172541	-	top of alignment
	Brassica napus	BnaC08g45650D	TTCCTGGACTGCGACGAC	-424	r	8			-8.07586	chrC08	38189044-38189544	+
	Thellungiella parvula	Tp1g01190	TTCCTGGACTCCGACGAC	-289	r	8			-18.3059	ch1-1	380181-380681	+
	Brassica napus	BnaC08g45660D	CTCGTAGAACTGTCCGTT	-148	r	9			1.9318	chrC08	38189611-38190111	+
	Brassica napus	BnaC08g45660D	GCCTTTGCTGAGGGCGTG	-400	r	10			-19.1313	chrC08	38189611-38190111	+
	Thellungiella parvula	Tp1g01190	TCCATGGAGAGGAACGGT	-436	r	11			-26.8446	ch1-1	380181-380681	+
AT1G02390	18|7|8.50E-02|0|11|0.17|0.86	GPAT2	glycerol-3-phosphate acyltransferase 2 (GPAT2)
	Arabidopsis thaliana	AT1G02390	ATCTTTGCTAGAGACGCA	-294	f	0	no measurement	-217	-14.1674	Chr1	480420-480920	+	top of alignment
	Camelina sativa	Csa14g002450	TACTTTGCGAGAGACGCA	-222	f	3			-16.6408	Chr14	646252-646752	+
	Camelina sativa	Csa17g001170	TACTTTGCGAGAGACGCA	-226	f	3			-16.6408	Chr17	62910-63410	+
	Camelina sativa	Csa03g002410	GTCGTTGGTGTCATCGTA	-38	f	9			12.2499	Chr3	639309-639809	+
	Brassica napus	BnaA10g01090D	GGCGTTGGTTTCATCGCA	-147	f	9			16.3709	chrA10	556557-557057	+
	Brassica napus	BnaC05g01190D	GGCGTTGGTTTCATCGCA	-147	f	9			16.3709	chrC05	620423-620923	+
	Thellungiella parvula	Tp1g01470	TACATCGACGCGCACGAA	-251	f	11			-25.7284	ch1-1	481904-482404	+
	Arabidopsis lyrata	AL1G11740	no match	n/a	n/a					n/a	n/a	n/a
	Capsella grandiflora	Cagra.1968s0023	no match	n/a	n/a					n/a	n/a	n/a
	Capsella rubella	Carubv10008716m	no match	n/a	n/a					n/a	n/a	n/a
	Cardamine hirsuta	CARHR001710	no match	n/a	n/a					n/a	n/a	n/a
	Lepidium meyenii	evm.model.scaffold433.1001	no match	n/a	n/a					n/a	n/a	n/a
	Lepidium meyenii	evm.model.scaffold802.395	no match	n/a	n/a					n/a	n/a	n/a
	Lepidium meyenii	evm.model.scaffold830.117	no match	n/a	n/a					n/a	n/a	n/a
	Brassica napus	BnaA10g01080D	no match	n/a	n/a					n/a	n/a	n/a
	Brassica napus	BnaC05g01180D	no match	n/a	n/a					n/a	n/a	n/a
	Thellungiella halophila	Thhalv10007347m	no match	n/a	n/a					n/a	n/a	n/a
	Thlaspi arvense	Ta014389	no match	n/a	n/a					n/a	n/a	n/a
AT1G04410	23|14|7.50E-05|1|11|0.42|0.89	MDH_c	CYTOSOLIC-NAD-DEPENDENT MALATE DEHYDROGENASE 1 (c-NAD-MDH1)
	Arabidopsis thaliana	AT1G04410	TCCTTCGATATCTTCGAT	-129	f	0	4.43	-33	16.8335	Chr1	1191267-1191767	-	top of alignment; overlapping with -120(f)
	Capsella grandiflora	Cagra.1671s0058	TCCATCGATATCTTCGAT	-127	f	1			15.4192	Scaffold1671	224311-224811	-
	Camelina sativa	Csa03g005710	TCCATCGATAACTTCGAT	-26	f	2			14.32	Chr3	1678374-1678874	-
	Brassica napus	BnaC05g02530D	CCCTTCGATATCTCCGAT	-119	f	2			14.8673	chrC05	1236641-1237141	-
	Lepidium meyenii	evm.model.scaffold830.275	TCCTTAGATATCTCCGAT	-128	f	2			12.0026	scaffold830	1331545-1332045	-
	Camelina sativa	Csa14g005560	TCCATCGTTATCTTCGAT	-153	f	2			16.4189	Chr14	1651685-1652185	-
	Camelina sativa	Csa17g007610	TCCATCGTTATCTTCGAT	-381	f	2			16.4189	Chr17	1646343-1646843	-
	Arabidopsis thaliana	AT1G04410	ATCTTCGATAAATACGCA	-120	f	0	254.32	-24	0.432955	Chr1	1191267-1191767	-	top of alignment; overlapping with -129(f)
	Brassica napus	BnaA10g02560D	TTCTTCGTCGCCTTCGCC	-490	f	8			5.88403	chrA10	1361280-1361780	-
	Lepidium meyenii	evm.model.scaffold802.228	TCCGTCGACGCTTTCGCC	-492	f	9			0.611576	scaffold802	1161829-1162329	+
	Brassica napus	BnaA10g02560D	GCCTTCGCCATTCCCGAA	-481	f	9			-8.40127	chrA10	1361280-1361780	-
	Brassica napus	BnaA10g02560D	XCCATAGCTTTCTTCGTC	-499	f	11			2.9327	chrA10	1361280-1361780	-
	Thellungiella halophila	Thhalv10009880m	GCCTTGGGTGTTGGCGAT	-440	f	11			-13.3444	scaffold_5	14430569-14431069	+
	Capsella grandiflora	Cagra.1671s0058	TCCATTGCATTCTTCGTC	-452	f	12			4.46104	Scaffold1671	224311-224811	-
	Thellungiella parvula	Tp1g03230	ACCGTCGGAATGACCGTT	-394	f	10			11.1638	ch1-1	1106974-1107474	-
	Camelina sativa	Csa03g005710	GCCGTCGGAGTAACCGTT	-230	f	11			7.53293	Chr3	1678374-1678874	-
	Camelina sativa	Csa17g007610	GTCTTAGGTTGTACCGTT	-62	f	10			9.93191	Chr17	1646343-1646843	-
	Arabidopsis thaliana	AT1G04410	GACGTGGTTCTTCTCGCC	-348	f	11	no binding	-252	-9.66943	Chr1	1191267-1191767	-
	Aethionema arabicum	AA_scaffold905_181	GACGTGGCATCATACGGT	-139	f	10			-50.2467	AA_scaffold905	764508-765008	-
	Cardamine hirsuta	CARHR003000	no match	n/a	n/a					n/a	n/a	n/a
	Cardamine hirsuta	CARHR003750	no match	n/a	n/a					n/a	n/a	n/a
	Lepidium meyenii	evm.model.scaffold250.333	no match	n/a	n/a					n/a	n/a	n/a
	Lepidium meyenii	evm.model.scaffold433.837	no match	n/a	n/a					n/a	n/a	n/a
	Brassica napus	BnaA06g08600D	no match	n/a	n/a					n/a	n/a	n/a
	Brassica napus	BnaA08g27880D	no match	n/a	n/a					n/a	n/a	n/a
	Brassica napus	BnaCnng55040D	no match	n/a	n/a					n/a	n/a	n/a
	Thlaspi arvense	Ta005437	no match	n/a	n/a					n/a	n/a	n/a
	Aethionema arabicum	AA_scaffold6059_6	no match	n/a	n/a					n/a	n/a	n/a
	Arabidopsis lyrata	AL1G14020	TGCTTTGGTGTGTCCGTG	-94	r	0			8.63349	scaffold_1	1438955-1439455	-	top of alignment
	Brassica napus	BnaA10g02560D	AGCTTCGGGAATGGCGAA	-478	r	10			0.195835	chrA10	1361280-1361780	-
	Aethionema arabicum	AA_scaffold4951_75	AGCTTAGTATATCCCGAA	-55	r	10			0.128631	AA_scaffold4951	357044-357544	-
	Brassica napus	BnaA10g02560D	CCCGTGGCGATCACCGGC	-377	r	11			-18.6249	chrA10	1361280-1361780	-
	Brassica napus	BnaC05g02530D	AACGTCGGTTATGGCGAA	-479	r	11			0.694508	chrC05	1236641-1237141	-
	Brassica napus	BnaC05g02530D	CCCGTGGCGATCACCGGC	-378	r	11			-18.6249	chrC05	1236641-1237141	-
AT1G06520	19|8|4.20E-02|0|12|0.25|0.13	GPAT1	glycerol-3-phosphate acyltransferase 1 (GPAT1)
	Arabidopsis thaliana	AT1G06520	AACCTTGGACTATACGGT	-417	f	0	no measurement	-361	-15.4596	Chr1	1996067-1996567	-	top of alignment
	Arabidopsis lyrata	AL1G16550	AACCTTGGACTATACGGT	-421	f	0			-15.4596	scaffold_1	2365256-2365756	-
	Camelina sativa	Csa03g009940	AGCCTTGAACTATACGAT	-420	f	3			-5.44505	Chr3	2684183-2684683	-
	Camelina sativa	Csa14g007930	AGCCTTGAACTATACGAT	-426	f	3			-5.44505	Chr14	2714599-2715099	-
	Arabidopsis lyrata	AL1G16550	TGCATTGTTTCATTCGTT	-375	f	9			-3.00857	scaffold_1	2365256-2365756	-
	Lepidium meyenii	evm.model.scaffold433.639	AACCTGGTGGTGGTCGAA	-487	f	9			-2.92223	scaffold433	3614800-3615300	+
	Lepidium meyenii	evm.model.scaffold433.639	TACATGGATTTTTTCGGA	-301	f	9			-8.74944	scaffold433	3614800-3615300	+
	Lepidium meyenii	evm.model.scaffold802.39	ACCTTTGCATTCGCCGCC	-124	f	9			4.07187	scaffold802	185631-186131	+
	Lepidium meyenii	evm.model.scaffold250.135	TGCTTGGACTATCTCGAC	-281	f	13			-7.61186	scaffold250	610365-610865	+
	Camelina sativa	Csa17g009910	no match	n/a	n/a					n/a	n/a	n/a
	Capsella grandiflora	Cagra.1671s0280	no match	n/a	n/a					n/a	n/a	n/a
	Capsella rubella	Carubv10012249m	no match	n/a	n/a					n/a	n/a	n/a
	Cardamine hirsuta	CARHR006140	no match	n/a	n/a					n/a	n/a	n/a
	Lepidium meyenii	evm.model.scaffold830.465	no match	n/a	n/a					n/a	n/a	n/a
	Brassica napus	BnaC05g04490D	no match	n/a	n/a					n/a	n/a	n/a
	Brassica napus	BnaUnng01800D	no match	n/a	n/a					n/a	n/a	n/a
	Thellungiella halophila	Thhalv10007168m	no match	n/a	n/a					n/a	n/a	n/a
	Thellungiella parvula	Tp1g05280	no match	n/a	n/a					n/a	n/a	n/a
	Thlaspi arvense	Ta015899	no match	n/a	n/a					n/a	n/a	n/a
	Aethionema arabicum	AA_scaffold4965_9	no match	n/a	n/a					n/a	n/a	n/a
	Brassica napus	BnaA10g04260D	ATCGTAGCAACGTACGCX	-499	r	0			-25.6998	chrA10	2252261-2252761	-
AT1G07110	24|16|4.20E-06|0|12|0.75|0.41	F2KP	fructose-2,6-bisphosphatase
	Arabidopsis lyrata	AL1G17230	TTCTTCGGCAGTTTCGAG	-491	f				13.6114	scaffold_1	2599722-2600222	-
	Camelina sativa	Csa17g010490	no match	n/a	n/a					n/a	n/a	n/a
	Lepidium meyenii	evm.model.scaffold295.13	no match	n/a	n/a					n/a	n/a	n/a
	Brassica napus	BnaA08g28830D	no match	n/a	n/a					n/a	n/a	n/a
	Brassica napus	BnaA10g04550D	no match	n/a	n/a					n/a	n/a	n/a
	Brassica napus	BnaC05g04910D	no match	n/a	n/a					n/a	n/a	n/a
	Thellungiella parvula	Tp1g05820	no match	n/a	n/a					n/a	n/a	n/a
	Thellungiella parvula	Tp1g05830	no match	n/a	n/a					n/a	n/a	n/a
	Thlaspi arvense	Ta012763	no match	n/a	n/a					n/a	n/a	n/a
	Arabidopsis thaliana	AT1G07110	TGCATTGGGATAACCGGA	-195	r	0	no binding	-155	-0.338129	Chr1	2183980-2184480	-	top of alignment
	Camelina sativa	Csa03g010500	TACATTGGGATAACCGGA	-195	r	1			-1.02505	Chr3	2934362-2934862	-
	Cardamine hirsuta	CARHR006800	TCCATTGGGATAACCGGA	-210	r	1			-0.338129	Chr1	2374148-2374648	-
	Thellungiella halophila	Thhalv10006901m	TACATTGGGATAACCGGA	-212	r	1			-1.02505	scaffold_5	13411151-13411651	+
	Thlaspi arvense	Ta012764	TACATTGGGATAACCGGA	-184	r	1			-1.02505	Ta_scaffold_99	207885-208385	-
	Camelina sativa	Csa14g008510	TACATTGGGAGAACCGGA	-196	r	2			-2.33735	Chr14	2965340-2965840	-
	Capsella grandiflora	Cagra.1671s0332	GACATTGGGATAACCGGA	-218	r	2			-2.92171	Scaffold1671	1207448-1207948	-
	Capsella rubella	Carubv10012057m	GACATTGGGATAACCGGA	-219	r	2			-2.92171	scaffold_1	2248051-2248551	-
	Brassica napus	BnaAnng15770D	TACGTTGGGATAACCGGA	-204	r	2			-1.59894	chrAnn_random	16738333-16738833	-
	Brassica napus	BnaC08g45130D	TACGTTGGGATAACCGGA	-207	r	2			-1.59894	chrC08	37961478-37961978	-
	Aethionema arabicum	AA_scaffold4712_9	TACGTTGGGATAACCGGA	-153	r	2			-1.59894	AA_scaffold4712	48815-49315	+
	Camelina sativa	Csa03g010500	TGCGTTGCCGACTCCGAG	-397	r	9			-4.81671	Chr3	2934362-2934862	-
	Lepidium meyenii	evm.model.scaffold250.94	ACCCTCGCTATTCTCGAT	-23	r	11			-4.92957	scaffold250	413125-413625	+
	Lepidium meyenii	evm.model.scaffold830.514	ATCATGGTTCAAGGCGAT	-347	r	11			-17.9774	scaffold830	2413015-2413515	-
	Brassica napus	BnaAnng15770D	TGCTTGGTTTGGGTCGTT	-241	r	0			-1.88674	chrAnn_random	16738333-16738833	-	top of alignment
	Brassica napus	BnaC08g45130D	TGCTTGGTTTGGGTCGTT	-244	r	0			-1.88674	chrC08	37961478-37961978	-
	Camelina sativa	Csa03g010500	TACTTGGTTTGGGTCGTT	-238	r	1			-2.57365	Chr3	2934362-2934862	-
	Brassica napus	BnaC08g01990D	TACTTGGTTTGAGTCGTT	-219	r	2			-3.58232	chrC08	1486239-1486739	-
	Camelina sativa	Csa14g008510	TACTTGGTTTGTGTCGTT	-239	r	2			-1.58367	Chr14	2965340-2965840	-
	Lepidium meyenii	evm.model.scaffold250.94	TACTTGGTTCGCGTCGTT	-242	r	3			-2.56319	scaffold250	413125-413625	+
	Lepidium meyenii	evm.model.scaffold433.591	TACTTGGTTCGGGTCGAT	-239	r	3			-3.56229	scaffold433	3390459-3390959	+
	Thellungiella halophila	Thhalv10006901m	TACTTGGTTTGTATCGTC	-255	r	4			5.38866	scaffold_5	13411151-13411651	+
AT1G09420	15|9|1.80E-03|1|12|0.50|0.89	G6PD4	glucose-6-phosphate dehydrogenase 4
	Arabidopsis thaliana	AT1G09420	TTCATCGATCTTATCGTC	-326	r	0	8.25 ± 4.46	-253	15.6752	Chr1	3041715-3042215	-	top of alignment; site is identical to AT1G09430 (-107).
	Arabidopsis lyrata	AL1G19940	TTCATCGATCTTATCGTC	-349	r	0			15.6752	scaffold_1	3598974-3599474	-
	Camelina sativa	Csa03g012800	TTCTTCGATCTTATCGTC	-320	r	1			17.0895	Chr3	3962281-3962781	-
	Camelina sativa	Csa14g010850	TTCTTCGATCTTATCGTC	-317	r	1			17.0895	Chr14	4080252-4080752	-
	Camelina sativa	Csa17g012920	TTCTTCGATCTTATCGTC	-312	r	1			17.0895	Chr17	3866369-3866869	-
	Capsella grandiflora	Cagra.4395s0128	TTCTTCGATCTTATCGTC	-383	r	1			17.0895	Scaffold4395	498303-498803	-
	Capsella rubella	Carubv10011205m	TTCTTCGATCTTATCGTC	-368	r	1			17.0895	scaffold_1	3118690-3119190	-
	Lepidium meyenii	evm.model.scaffold433.376	TTCTTCGACCTTATCGTC	-307	r	2			14.2941	scaffold433	2298454-2298954	+
	Camelina sativa	Csa14g010850	GCCTTCGGTTGTTCCGAA	-134	r	10			15.6471	Chr14	4080252-4080752	-
	Arabidopsis lyrata	AL1G19940	AACTTTGAAGCTGACGAA	-47	r	11			-16.9592	scaffold_1	3598974-3599474	-
	Thellungiella halophila	Thhalv10007053m	GACGTGGTGGGGTTCGGC	-259	r	11			-16.1906	scaffold_5	12535451-12535951	+
	Cardamine hirsuta	CARHR009380	no match		n/a					n/a	n/a	n/a
	Brassica napus	BnaA08g26430D	no match		n/a					n/a	n/a	n/a
	Brassica napus	BnaCnng06870D	no match		n/a					n/a	n/a	n/a
	Thellungiella parvula	Tp1g08030	no match		n/a					n/a	n/a	n/a
	Thlaspi arvense	Ta007444	no match		n/a					n/a	n/a	n/a
	Aethionema arabicum	AA_scaffold1320_19	no match		n/a					n/a	n/a	n/a
AT1G09430	19|9|1.38E-02|0|12|0.50|0.63	ACLA-3	ATP:Citrate lyase, subunit A
	Arabidopsis thaliana	AT1G09430	TTCATCGATCTTATCGTC	-107	f	0	8.25 ± 4.46	-15	15.6752	Chr1	3041634-3042134	+	top of alignment; site is identical to AT1G09420 (-326).
	Arabidopsis lyrata	AL1G19950	TTCATCGATCTTATCGTC	-96	f	0			15.6752	scaffold_1	3598905-3599405	+
	Camelina sativa	Csa03g012810	TTCTTCGATCTTATCGTC	-140	f	1			17.0895	Chr3	3962227-3962727	+
	Camelina sativa	Csa14g010860	TTCTTCGATCTTATCGTC	-173	f	1			17.0895	Chr14	4080228-4080728	+
	Camelina sativa	Csa17g012930	TTCTTCGATCTTATCGTC	-194	f	1			17.0895	Chr17	3866361-3866861	+
	Capsella grandiflora	Cagra.4395s0129	TTCTTCGATCTTATCGTC	-192	f	1			17.0895	Scaffold4395	498364-498864	+
	Capsella rubella	Carubv10009231m	TTCTTCGATCTTATCGTC	-194	f	1			17.0895	scaffold_1	3118738-3119238	+
	Lepidium meyenii	evm.model.scaffold433.375	TTCTTCGACCTTATCGTC	-185	f	2			14.2941	scaffold433	2298476-2298976	-
	Aethionema arabicum	AA_scaffold3953_26	TCCCTTGGTCCAGTCGAC	-217	f	8			2.37586	AA_scaffold3953	91679-92179	+
	Camelina sativa	Csa14g010860	GCCTTCGGTTGTTCCGAA	-356	f	10			15.6471	Chr14	4080228-4080728	+
	Arabidopsis lyrata	AL1G19950	AACTTTGAAGCTGACGAA	-398	f	11			-16.9592	scaffold_1	3598905-3599405	+
	Cardamine hirsuta	CARHR009400	no match		n/a					n/a	n/a	n/a
	Lepidium meyenii	evm.model.scaffold295.232	no match		n/a					n/a	n/a	n/a
	Brassica napus	BnaA08g26390D	no match		n/a					n/a	n/a	n/a
	Brassica napus	BnaA08g26420D	no match		n/a					n/a	n/a	n/a
	Brassica napus	BnaCnng06880D	no match		n/a					n/a	n/a	n/a
	Brassica napus	BnaCnng53790D	no match		n/a					n/a	n/a	n/a
	Thellungiella halophila	Thhalv10007711m	no match		n/a					n/a	n/a	n/a
	Thellungiella parvula	Tp1g08040	no match		n/a					n/a	n/a	n/a
	Thlaspi arvense	Ta007443	no match		n/a					n/a	n/a	n/a
	Aethionema arabicum	AA_scaffold1320_18	no match		n/a					n/a	n/a	n/a
AT1G10960	21|14|1.70E-05|0|12|0.67|0.84	FD1	FERREDOXIN 1 (FD1);FERREDOXIN 1 (ATFD1)
	Arabidopsis thaliana	AT1G10960	CACATCGTACGCCACGTG	-119	f	0	no binding	-50	-14.642	Chr1	3663944-3664444	+	top of alignment
	Arabidopsis lyrata	AL1G21940	CACATCGTACGCCACGTG	-121	f	0			-14.642	scaffold_1	4366456-4366956	+
	Capsella grandiflora	Cagra.6891s0004	CACATCGTACGCCACGTG	-125	f	0			-14.642	Scaffold6891	7753-8253	-
	Capsella rubella	Carubv10010893m	CACATCGTACGCCACGTG	-128	f	0			-14.642	scaffold_1	3763252-3763752	+
	Cardamine hirsuta	CARHR011190	CACATCGTACGCCACGTG	-128	f	0			-14.642	Chr1	3906367-3906867	+
	Camelina sativa	Csa03g014600	CACATCGTATGCCACGTG	-135	f	1			-11.9536	Chr3	4844558-4845058	+
	Camelina sativa	Csa14g013680	CACATCGTATGCCACGTG	-138	f	1			-11.9536	Chr14	4960602-4961102	+
	Brassica napus	BnaA08g25500D	CTCATCGTACGCCACGTG	-144	f	1			-13.3794	chrA08	17529663-17530163	-
	Lepidium meyenii	evm.model.scaffold119.91	CACATTGTACTCCACGTG	-126	f	2			-16.1859	scaffold119	967898-968398	+
	Camelina sativa	Csa14g013680	TTCTTTGTAACCCACGCA	-295	f	8			-17.4326	Chr14	4960602-4961102	+
	Thellungiella halophila	Thhalv10009020m	CACGTGGCAGATAACGTT	-137	f	8			-28.6884	scaffold_5	11920342-11920842	-
	Lepidium meyenii	evm.model.scaffold433.229	CTCGTAGGATAGTACGTA	-489	f	9			-4.71014	scaffold433	1485621-1486121	-
	Lepidium meyenii	evm.model.scaffold490.37	GACGTGGGATACAGCGTA	-326	f	9			-9.90197	scaffold490	206936-207436	+
	Thlaspi arvense	Ta009526	CACGTGGCAGATAGCGTT	-130	f	9			-27.6798	Ta_scaffold_39	484351-484851	-
	Camelina sativa	Csa17g014870	no match	n/a	n/a					n/a	n/a	n/a
	Lepidium meyenii	evm.model.scaffold234.76	no match	n/a	n/a					n/a	n/a	n/a
	Brassica napus	BnaA06g06760D	no match	n/a	n/a					n/a	n/a	n/a
	Brassica napus	BnaC05g08430D	no match	n/a	n/a					n/a	n/a	n/a
	Brassica napus	BnaC08g14670D	no match	n/a	n/a					n/a	n/a	n/a
	Thellungiella parvula	Tp1g09680	no match	n/a	n/a					n/a	n/a	n/a
	Aethionema arabicum	AA_scaffold1582_30	no match	n/a	n/a					n/a	n/a	n/a
	Arabidopsis lyrata	AL1G21940	GACATGGGACAAGTCGCC	-223	r	0			-3.17461	scaffold_1	4366456-4366956	+	top of alignment
	Aethionema arabicum	AA_scaffold3953_46	CACGTGGCGAGCATCGTG	-133	r	10			-14.1382	AA_scaffold3953	173692-174192	+
AT1G12000	24|20|3.70E-10|1|11|0.92|0.93	PFP-ß	pyrophosphate-dependent phosphofructokinase
	Camelina sativa	Csa03g015700	GTCATAGAGCATGCCGTG	-227	f	0			-1.90883	Chr3	5309638-5310138	-	top of alignment
	Camelina sativa	Csa14g014870	GTCATAGAGCATGCCGTG	-239	f	0			-1.90883	Chr14	5495554-5496054	-
	Brassica napus	BnaC07g09630D	ATCGTCGAAGGTCCCGCC	-486	f	9			1.11623	chrC07	14993358-14993858	-
	Brassica napus	BnaA06g08370D	GACCTCGAAGTGAACGAA	-67	f	11			1.00387	chrA06	4556228-4556728	+
	Thellungiella halophila	Thhalv10007237m	AACTTAGTTACTTACGAA	-332	f	11			-12.7598	scaffold_5	11492558-11493058	+
	Camelina sativa	Csa17g016170	AGCTTTGTTCGAAACGAA	-44	f	12			-3.24614	Chr17	5360762-5361262	-
	Brassica napus	BnaC08g15270D	TGCCTTGTCATCCACGTT	-356	f	12			-10.922	chrC08	19750059-19750559	-
	Lepidium meyenii	evm.model.scaffold433.138	no match	n/a	n/a					n/a	n/a	n/a
	Brassica napus	BnaAnng21940D	no match	n/a	n/a					n/a	n/a	n/a
	Brassica napus	BnaC06g13670D	no match	n/a	n/a					n/a	n/a	n/a
	Brassica napus	BnaC08g41630D	no match	n/a	n/a					n/a	n/a	n/a
	Arabidopsis thaliana	AT1G12000	CACTTCGAGGTCTCCGCA	-118	r	0	53.93 ± 12.00	3	11.3821	Chr1	4053727-4054227	-	top of alignment
	Camelina sativa	Csa03g015700	CACTTCGAGGTCTCCGCA	-106	r	0			11.3821	Chr3	5309638-5310138	-
	Camelina sativa	Csa14g014870	CACTTCGAGGTCTCCGCA	-118	r	0			11.3821	Chr14	5495554-5496054	-
	Camelina sativa	Csa17g016170	CACTTCGAGGTCTCCGCA	-106	r	0			11.3821	Chr17	5360762-5361262	-
	Capsella grandiflora	Cagra.0568s0109	CACTTCGAGGTCTCCGCA	-117	r	0			11.3821	Scaffold568	361766-362266	-
	Capsella rubella	Carubv10008719m	CACTTCGAGGTCTCCGCA	-117	r	0			11.3821	scaffold_1	4151475-4151975	-
	Cardamine hirsuta	CARHR012330	CACTTCGAGGTCTCCGCA	-109	r	0			11.3821	Chr1	4306306-4306806	-
	Brassica napus	BnaC05g09740D	CACTTCGAGGTCTCCGCA	-70	r	0			11.3821	chrC05	5449805-5450305	+
	Lepidium meyenii	evm.model.scaffold119.190	CACTTCGAGGTCTCCGCT	-101	r	1			9.38343	scaffold119	1800537-1801037	-
	Lepidium meyenii	evm.model.scaffold253.5	CACTTCGAGGTCTCCGCT	-106	r	1			9.38343	scaffold253	17537-18037	-
	Lepidium meyenii	evm.model.scaffold310.21	CACATCGAGGTCTCCGCA	-107	r	1			9.96779	scaffold310	136551-137051	-
	Lepidium meyenii	evm.model.scaffold433.137	CACTTCGAGGTCTCCGCT	-105	r	1			9.38343	scaffold433	968103-968603	+
	Thellungiella halophila	Thhalv10007237m	CACTTCGAGGTCTCCGCT	-99	r	1			9.38343	scaffold_5	11492558-11493058	+
	Thellungiella parvula	Tp1g10670	CACTTCGAGGTCTCCGCT	-95	r	1			9.38343	ch1-1	3769739-3770239	-
	Thlaspi arvense	Ta003108	CACTTCGAGGTCTCCGCT	-96	r	1			9.38343	Ta_scaffold_9	420351-420851	+
	Aethionema arabicum	AA_scaffold2506_18	CACTTCGAGGTCTCCGCT	-86	r	1			9.38343	AA_scaffold2506	109103-109603	-
	Arabidopsis thaliana	AT1G12000	AGCCTTGAGATTATCGTA	-300	r	9	no measurement	-179	11.4809	Chr1	4053727-4054227	-
	Brassica napus	BnaA08g25000D	GACATAGAAAGATCCGAC	-356	r	9			6.16207	chrA08	17324671-17325171	+
	Thellungiella halophila	Thhalv10007237m	TCCCTTGCTTGTTTCGAA	-45	r	11			5.0843	scaffold_5	11492558-11493058	+
AT1G13440	22|9|3.90E-02|0|12|0.00|0.88	GAPDH	Glyceraldehyde 3-phosphate dehydrogenase
	Thellungiella halophila	Thhalv10008131m	GCCGTGGTTGCTTACGTG	-460	f	0			-29.0083	scaffold_5	10900820-10901320	+	top of alignment
	Cardamine hirsuta	CARHR013790	GACTTAGTTTTGAACGTT	-366	f	8			-4.25514	Chr1	4853967-4854467	-
	Aethionema arabicum	AA_scaffold2425_28	AACCTCGAATATTCCGTA	-325	f	10			12.8489	AA_scaffold2425	192874-193374	-
	Thlaspi arvense	Ta014741	GGCCTTGTGTGTGTCGGC	-396	f	10			0.256393	Ta_scaffold_213	233152-233652	+
	Lepidium meyenii	evm.model.scaffold1032.76	TTCCTCGGCCGGTGCGTA	-331	f	11			0.425379	scaffold1032	469505-470005	-
	Camelina sativa	Csa14g016380	GGCCTGGCCTGGCCCGGC	-327	f	11			-30.9503	Chr14	6439287-6439787	-
	Lepidium meyenii	evm.model.scaffold253.123	TTCCTCGGCCGGCGCGTA	-362	f	12			-9.79538	scaffold253	735763-736263	-
	Lepidium meyenii	evm.model.scaffold433.21	TTCCTCGGCCGGCGCGTA	-325	f	12			-9.79538	scaffold433	183558-184058	+
	Arabidopsis lyrata	AL1G25200	no match	n/a	n/a					n/a	n/a	n/a
	Camelina sativa	Csa03g017210	no match	n/a	n/a					n/a	n/a	n/a
	Camelina sativa	Csa17g018740	no match	n/a	n/a					n/a	n/a	n/a
	Capsella grandiflora	Cagra.3501s0158	no match	n/a	n/a					n/a	n/a	n/a
	Capsella rubella	Carubv10009662m	no match	n/a	n/a					n/a	n/a	n/a
	Lepidium meyenii	evm.model.scaffold295.642	no match	n/a	n/a					n/a	n/a	n/a
	Brassica napus	BnaA06g08510D	no match	n/a	n/a					n/a	n/a	n/a
	Brassica napus	BnaA08g24270D	no match	n/a	n/a					n/a	n/a	n/a
	Brassica napus	BnaA09g46260D	no match	n/a	n/a					n/a	n/a	n/a
	Brassica napus	BnaC05g09880D	no match	n/a	n/a					n/a	n/a	n/a
	Brassica napus	BnaC08g15900D	no match	n/a	n/a					n/a	n/a	n/a
	Brassica napus	BnaC08g40330D	no match	n/a	n/a					n/a	n/a	n/a
	Thellungiella parvula	Tp1g11910	no match	n/a	n/a					n/a	n/a	n/a
	Arabidopsis thaliana	AT1G13440	CGCTTGGATTCACGCGCA	-311	r	0	no measurement	-227	-31.9613	Chr1	4610494-4610994	-	top of alignment
	Thlaspi arvense	Ta014741	CACATAGGCTAGCGCGGG	-465	r	9			-28.3933	Ta_scaffold_213	233152-233652	+
	Aethionema arabicum	AA_scaffold2425_28	TTCCTTGGGCAAAACGGT	-154	r	12			-14.2852	AA_scaffold2425	192874-193374	-
AT1G16300	15|6|9.50E-02|0|11|0.17|-0.12	GAPDH	Glyceraldehyde 3-phosphate dehydrogenase
	Arabidopsis thaliana	AT1G16300	ATCATGGGCCTTGACGCC	-299	f	0	no measurement	-161	-13.5519	Chr1	5573932-5574432	+	top of alignment
	Arabidopsis lyrata	AL1G28420	ATCATGGGCCTTGACGCT	-296	f	1			-17.3664	scaffold_1	6836634-6837134	+
	Camelina sativa	Csa03g020020	AACATTGTCATCGTCGCT	-219	f	7			7.23108	Chr3	7329743-7330243	+
	Arabidopsis thaliana	AT1G16300	CCCTTAGATCTCATCGCA	-236	f	0		-98	12.9258	Chr1	5573932-5574432	+	top of alignment
	Aethionema arabicum	AA_scaffold2425_28	AACCTCGAATATTCCGTA	-325	f	11			12.8489	AA_scaffold2425	192874-193374	-
	Camelina sativa	Csa14g020390	no match	n/a	n/a					n/a	n/a	n/a
	Camelina sativa	Csa17g021850	no match	n/a	n/a					n/a	n/a	n/a
	Capsella grandiflora	Cagra.0824s0002	no match	n/a	n/a					n/a	n/a	n/a
	Capsella rubella	Carubv10009227m	no match	n/a	n/a					n/a	n/a	n/a
	Cardamine hirsuta	CARHR016770	no match	n/a	n/a					n/a	n/a	n/a
	Brassica napus	BnaC01g30110D	no match	n/a	n/a					n/a	n/a	n/a
	Brassica napus	BnaC05g12400D	no match	n/a	n/a					n/a	n/a	n/a
	Thellungiella halophila	Thhalv10007716m	no match	n/a	n/a					n/a	n/a	n/a
	Thellungiella parvula	Tp1g14490	no match	n/a	n/a					n/a	n/a	n/a
	Brassica napus	BnaA06g10900D	ATCGTAGCTAATAGCGCG	-158	r	0			-13.0864	chrA06	5689914-5690414	+	top of alignment
	Aethionema arabicum	AA_scaffold2425_28	TTCCTTGGGCAAAACGGT	-154	r	10			-14.2852	AA_scaffold2425	192874-193374	-
	Thlaspi arvense	Ta003731	CCCATTGTAGCTAACGGC	-276	r	11			-22.777	Ta_scaffold_15	527036-527536	+
AT1G21970	25|18|1.70E-07|1|12|0.75|0.55	LEC1	LEAFY COTYLEDON 1 (LEC1);EMBRYO DEFECTIVE 212 (EMB 212); (AtLEC1);NUCLEAR FACTOR Y, SUBUNIT B9 (NF-YB9);EMBRYO DEFECTIVE 212 (EMB212)
	Arabidopsis thaliana	AT1G21970	GACCTCGTAAGAACCGCC	-140	f	0	4.32 ± 1.39	-47	16.3549	Chr1	7729571-7730071	-	top of alignment; No Data from Nielsen 2019. TSS 7729651 was determined from mRNA (NM_102046.5).
	Arabidopsis lyrata	AL1G35200	GACCTCGTAAGAACCGCC	-139	f	0			16.3549	scaffold_1	9548013-9548513	+
	Arabidopsis lyrata	AL1G35370	GACCTCGTAAGAACCGCC	-137	f	0			16.3549	scaffold_1	9612621-9613121	-
	Camelina sativa	Csa03g025850	GACCTCGTAAGAACCGCC	-141	f	0			16.3549	Chr3	10027454-10027954	-
	Camelina sativa	Csa14g027200	GACCTCGTAAGAACCGCC	-141	f	0			16.3549	Chr14	10768175-10768675	-
	Camelina sativa	Csa17g028800	GACCTCGTAAGAACCGCC	-140	f	0			16.3549	Chr17	10320396-10320896	-
	Capsella grandiflora	Cagra.3434s0008	GACCTCGTAAGAACCGCC	-149	f	0			16.3549	Scaffold3434	19139-19639	-
	Capsella rubella	Carubv10011036m	GACCTCGTAAGAACCGCC	-150	f	0			16.3549	scaffold_1	7718974-7719474	-
	Brassica napus	BnaA07g10770D	GACCTCGTAAGAACCGCC	-133	f	0			16.3549	chrA07	10128871-10129371	+
	Brassica napus	BnaAnng04140D	GACCTCGTAAGAACCGCC	-138	f	0			16.3549	chrAnn_random	4163029-4163529	-
	Brassica napus	BnaC07g14150D	GACCTCGTAAGAACCGCC	-133	f	0			16.3549	chrC07	19942759-19943259	+
	Thellungiella parvula	Tp1g19490	GACCTCGTAAGAACCGCC	-140	f	0			16.3549	ch1-1	7120083-7120583	-
	Cardamine hirsuta	CARHR022320	AACCTCGTAAGAACCGCC	-135	f	1			16.6671	Chr1	7843878-7844378	-
	Lepidium meyenii	evm.model.scaffold12.161	AACCTCGTAAGAACCGCC	-134	f	1			16.6671	scaffold12	1580874-1581374	-
	Lepidium meyenii	evm.model.scaffold47.92	AACCTCGTAAGAACCGCC	-143	f	1			16.6671	scaffold47	826264-826764	-
	Lepidium meyenii	evm.model.scaffold176.9	AACTTCGTAAGAACCGCC	-134	f	2			14.9581	scaffold176	61612-62112	+
	Arabidopsis lyrata	AL1G35200	GTCATGGACAAAAGCGTT	-476	f	9			-18.3165	scaffold_1	9548013-9548513	+
	Arabidopsis lyrata	AL1G35210	no match	n/a	n/a					n/a	n/a	n/a
	Arabidopsis lyrata	AL1G35230	no match	n/a	n/a					n/a	n/a	n/a
	Brassica napus	BnaC05g19340D	no match	n/a	n/a					n/a	n/a	n/a
	Brassica napus	BnaC08g20060D	no match	n/a	n/a					n/a	n/a	n/a
	Brassica napus	BnaCnng59920D	no match	n/a	n/a					n/a	n/a	n/a
	Thlaspi arvense	Ta017517	no match	n/a	n/a					n/a	n/a	n/a
	Aethionema arabicum	AA_scaffold4989_51	no match	n/a	n/a					n/a	n/a	n/a
	Brassica napus	BnaA08g21060D	TACCTTGCACTGGACGGT	-452	r	0			-26.4059	chrA08	15697648-15698148	+	top of alignment
	Thellungiella halophila	Thhalv10009593m	TACTTAGAATTTGACGTT	-201	r	6			-6.16327	scaffold_5	7795304-7795804	+
	Brassica napus	BnaAnng04140D	TTCATAGGATATTTCGGT	-401	r	9			-0.576726	chrAnn_random	4163029-4163529	-
AT1G22170	20|14|7.10E-06|1|12|0.67|1.00	PGLM1	PHOSPHOGLYCERATE/BISPHOSPHOGLYCERATE MUTASE (PGM)
	Arabidopsis thaliana	AT1G22170	GTCATTGGTTTCATCGAC	-231	f	0	1.91 ± 1.25	104	19.0279	Chr1	7826102-7826602	+	top of alignment
	Arabidopsis lyrata	AL1G35620	GTCATTGGTTTCATCGAC	-340	f	0			19.0279	scaffold_1	9734831-9735331	+
	Camelina sativa	Csa03g026060	TTCATTGGTTTCATCGAA	-382	f	2			19.1087	Chr3	10161507-10162007	+
	Capsella grandiflora	Cagra.1707s0003	TTCATTGGTTTCATCGAG	-333	f	2			17.1205	Scaffold1707	14798-15298	-
	Capsella rubella	Carubv10009571m	TTCATTGGTTTCATCGAG	-335	f	2			17.1205	scaffold_1	7812990-7813490	+
	Cardamine hirsuta	CARHR022520	AACATTGGTTTCATCGAC	-295	f	2			18.0775	Chr1	7932653-7933153	+
	Camelina sativa	Csa14g027390	TTCATTGGTATCATCGAG	-362	f	3			16.7421	Chr14	10927934-10928434	+
	Camelina sativa	Csa17g029090	TTCATTGGTATCATCGAG	-401	f	3			16.7421	Chr17	10510070-10510570	+
	Lepidium meyenii	evm.model.scaffold12.176	ATCATTGGTTTTATCGAA	-319	f	3			15.8153	scaffold12	1722743-1723243	+
	Aethionema arabicum	AA_scaffold4989_34	TTCCTTGGTTTCATCGTC	-288	f	3	29.2149		22.3479	AA_scaffold4989	153238-153738	-
	Lepidium meyenii	evm.model.scaffold47.112	ATCATTGGTTATATCGAA	-328	f	4			14.716	scaffold47	1029911-1030411	-
	Thellungiella parvula	Tp1g19670	TTCGTTGGTTTTATCGAA	-344	f	4			16.8259	ch1-1	7217871-7218371	+
	Thellungiella halophila	Thhalv10008087m	TTCATTGAGCTCATCGTC	-415	f	5			11.7326	scaffold_5	7691116-7691616	-
	Camelina sativa	Csa03g026060	TTCTTTGGGTCTTTCGTC	-302	f	7			3.00786	Chr3	10161507-10162007	+
	Thellungiella halophila	Thhalv10008087m	TTCATCGACTTAATCGTG	-265	f	7			9.76563	scaffold_5	7691116-7691616	-
	Aethionema arabicum	AA_scaffold4989_34	CTCATCGTCGAAATCGGC	-368	f	8			-0.166825	AA_scaffold4989	153238-153738	-
	Camelina sativa	Csa03g026060	TTCATCGAAACATTCGAT	-373	f	9			0.107728	Chr3	10161507-10162007	+
	Aethionema arabicum	AA_scaffold4989_34	ATCGTCGAAATCGGCGTT	-365	f	10			-1.95717	AA_scaffold4989	153238-153738	-
	Thellungiella halophila	Thhalv10008087m	XXCGTCGAATTTGGCGTG	-500	f	11			-3.06041	scaffold_5	7691116-7691616	-
	Lepidium meyenii	evm.model.scaffold491.9	no match	n/a	n/a					n/a	n/a	n/a
	Brassica napus	BnaAnng14300D	no match	n/a	n/a					n/a	n/a	n/a
	Brassica napus	BnaC07g13990D	no match	n/a	n/a					n/a	n/a	n/a
	Brassica napus	BnaC07g14000D	no match	n/a	n/a					n/a	n/a	n/a
	Brassica napus	BnaC08g19830D	no match	n/a	n/a					n/a	n/a	n/a
	Thlaspi arvense	Ta017496	no match	n/a	n/a					n/a	n/a	n/a
	Camelina sativa	Csa03g026060	AACCTGGTCTTAATCGAA	-361	r	0			1.91541	Chr3	10161507-10162007	+	top of alignment
	Lepidium meyenii	evm.model.scaffold420.314	CACATTGGTATAAACGAA	-192	r	7			-0.444178	scaffold420	3408128-3408628	+
AT1G24360	22|20|1.30E-11|2|12|0.92|0.96	KAR	Ketoacyl-ACP Reductase
	Arabidopsis thaliana	AT1G24360	AACTTCGTTTGTATCGCT	-152	f	0	0.85	-49	14.8119	Chr1	8640319-8640819	+	top of alignment
	Arabidopsis lyrata	AL1G40560	CACTTCGTTTGTATCGCT	-128	f	1			15.0841	scaffold_1	11888324-11888824	-
	Camelina sativa	Csa14g034720	AACCTCGTTTGTATCGCT	-66	f	1			16.5208	Chr14	13435896-13436396	-
	Camelina sativa	Csa17g035810	AACCTCGTTTGTATCGCT	-168	f	1			16.5208	Chr17	13367149-13367649	-
	Cardamine hirsuta	CARHR026740	AACCTCGTTTGTATCGCT	-151	f	1			16.5208	Chr1	9735050-9735550	-
	Camelina sativa	Csa03g030350	CACCTCGTTTGTATCGCT	-124	f	2			16.793	Chr3	12479019-12479519	-
	Capsella rubella	Carubv10009774m	ACCCTCGTTTGTATCGCT	-152	f	2			17.2078	scaffold_1	9272599-9273099	-
	Brassica napus	BnaC07g11210D	AACCTCGTTCGTATCGCT	-174	f	2			13.8324	chrC07	16912561-16913061	-
	Thellungiella parvula	Tp1g23410	AACCTCGTTCGTATCGCT	-202	f	2			13.8324	ch1-1	8683059-8683559	-
	Thlaspi arvense	Ta012150	AACCTCGTTCGTATCGCT	-179	f	2			13.8324	Ta_scaffold_48	220656-221156	-
	Lepidium meyenii	evm.model.scaffold266.368	CTCCTCGTTTGTATCGCT	-153	f	3			18.0556	scaffold266	2214257-2214757	+
	Lepidium meyenii	evm.model.scaffold429.362	CTCCTCGTTTGTATCGCT	-163	f	3			18.0556	scaffold429	2157167-2157667	+
	Brassica napus	BnaA09g28100D	AACCTCGTCCGTATCGCT	-137	f	3			11.037	chrA09	21006964-21007464	+
	Brassica napus	BnaC03g75820D	AACCTTGTTCGTATCGCT	-223	f	3			10.9762	chrC03_random	4538550-4539050	+
	Brassica napus	BnaC05g21140D	AACCTCGTCCGTATCGCT	-136	f	3			11.037	chrC05	14836033-14836533	-
	Thellungiella halophila	Thhalv10008222m	AGCCTCGTTCGTATCGCT	-419	f	3			14.5193	scaffold_5	5919279-5919779	+
	Lepidium meyenii	evm.model.scaffold489.168	CTCCTCGTTTGTATCGTT	-166	f	4			16.0474	scaffold489	1046930-1047430	+
	Brassica napus	BnaA07g09030D	TACCTCGTTCCTATCGCT	-202	f	4			5.18685	chrA07	8976414-8976914	+
	Camelina sativa	Csa17g035810	CTCGTCGAGAGTCTCGCT	-217	f	7			-1.62022	Chr17	13367149-13367649	-
	Capsella grandiflora	Cagra.2625s0010	CTCGTCGATCTTTACGAG	-93	f	10			-2.79174	Scaffold2625	34785-35285	+
	Capsella rubella	Carubv10009774m	CTCGTCGATCTTTACGAG	-93	f	10			-2.79174	scaffold_1	9272599-9273099	-
	Brassica napus	BnaA08g19070D	XXCGTCGTCGTCGTCGTG	-500	f	10			6.68496	chrA08	14723574-14724074	+
	Brassica napus	BnaA08g19070D	GTCGTCGTCGTGGCCGTA	-494	f	11			4.79136	chrA08	14723574-14724074	+
	Lepidium meyenii	evm.model.scaffold904.154	no match		n/a					n/a	n/a	n/a
	Aethionema arabicum	AA_scaffold2494_9	no match		n/a					n/a	n/a	n/a
	Arabidopsis thaliana	AT1G24360	AACCTCGTAAAGATCGAC	-51	r	0	0.15	39	18.2343	Chr1	8640319-8640819	+	top of alignment
	Capsella grandiflora	Cagra.2625s0010	AACCTCGTAAAGATCGAC	-90	r	0			18.2343	Scaffold2625	34785-35285	+
	Capsella rubella	Carubv10009774m	AACCTCGTAAAGATCGAC	-90	r	0			18.2343	scaffold_1	9272599-9273099	-
	Cardamine hirsuta	CARHR026740	AACCTCGTAAAGATCGAC	-71	r	0			18.2343	Chr1	9735050-9735550	-
	Brassica napus	BnaA09g28100D	AACCTCGTAAAGATCGAC	-56	r	0			18.2343	chrA09	21006964-21007464	+
	Thellungiella parvula	Tp1g23410	AACCTCGTAAAGATCGAC	-78	r	0			18.2343	ch1-1	8683059-8683559	-
	Arabidopsis lyrata	AL1G40560	AACCTCGTAGAGATCGAC	-37	r	1			15.9242	scaffold_1	11888324-11888824	-
	Brassica napus	BnaC03g75820D	AACCTCGTAAAGATCGAA	-80	r	1			16.4184	chrC03_random	4538550-4539050	+
	Thellungiella halophila	Thhalv10008222m	AACCTCGTAAAGATCGTC	-306	r	1			16.5344	scaffold_5	5919279-5919779	+
	Thlaspi arvense	Ta012150	AACCTCGTAGAGATCGAC	-51	r	1			15.9242	Ta_scaffold_48	220656-221156	-
	Lepidium meyenii	evm.model.scaffold266.368	AACCTCGTAATGATCGAT	-71	r	2			15.519	scaffold266	2214257-2214757	+
	Lepidium meyenii	evm.model.scaffold429.362	AACCTCGTAATGATCGAT	-71	r	2			15.519	scaffold429	2157167-2157667	+
	Lepidium meyenii	evm.model.scaffold489.168	AACCTCGTAATTATCGAT	-71	r	3			16.509	scaffold489	1046930-1047430	+
AT1G30120	21|19|5.30E-11|2|11|0.92|0.97	PDH E1-ß	Pyruvate dehydrogenase, β-subunit
	Arabidopsis thaliana	AT1G30120	TTCTTCGATTTCTCCGCT	-121	f	0	2.26	-77	17.4421	Chr1	10586477-10586977	-	top of alignment
	Arabidopsis lyrata	AL1G44020	TTCTTCGATTTCTCCGCT	-98	f	0			17.4421	scaffold_1	13346945-13347445	-
	Capsella grandiflora	Cagra.5647s0003	TTCTTCGATTTCTCCGCT	-97	f	0			17.4421	Scaffold5647	5700-6200	+
	Cardamine hirsuta	CARHR029290	TTCTTCGATTTCTCCGCT	-116	f	0			17.4421	Chr1	10884542-10885042	+
	Lepidium meyenii	evm.model.scaffold265.61	TTCTTCGATTTCTCCGCT	-122	f	0			17.4421	scaffold265	364548-365048	-
	Lepidium meyenii	evm.model.scaffold266.150	TTCTTCGATTTCTCCGCT	-106	f	0			17.4421	scaffold266	873145-873645	+
	Lepidium meyenii	evm.model.scaffold429.132	TTCTTCGATTTCTCCGCT	-106	f	0			17.4421	scaffold429	731350-731850	+
	Thellungiella parvula	Tp1g25980	TTCTTCGATTTCTCCGCT	-120	f	0			17.4421	ch1-1	9776976-9777476	-
	Capsella rubella	Carubv10009315m	TTCTTCGATTACTCCGCT	-97	f	1			16.3429	scaffold_1	10355543-10356043	-
	Brassica napus	BnaA08g17560D	TCCTTCGATTTCTCCGCT	-42	f	1			16.8664	chrA08	13955335-13955835	+
	Brassica napus	BnaA09g26420D	TTCTTCGATATCTCCGCT	-142	f	1			17.0637	chrA09	19569441-19569941	+
	Brassica napus	BnaC03g59130D	TCCTTCGATTTCTCCGCT	-42	f	1			16.8664	chrC03	48420320-48420820	+
	Thellungiella halophila	Thhalv10007796m	TTCTTCGTTTTCTCCGCT	-103	f	1			18.4418	scaffold_5	4650851-4651351	+
	Camelina sativa	Csa17g043080	TTCTTCGATTTCTCCGTC	-114	f	2			19.2484	Chr17	15809121-15809621	-
	Brassica napus	BnaCnng42420D	TTCATCGATATCTCCGCT	-155	f	2			15.6494	chrCnn_random	41534603-41535103	-
	Aethionema arabicum	AA_scaffold5057_145	CACTTCGATTTCTCCGTC	-138	f	4			16.6735	AA_scaffold5057	772090-772590	+
	Capsella grandiflora	Cagra.5647s0003	ATCATGGTTCATGGCGAT	-228	f	10			-15.9787	Scaffold5647	5700-6200	+
	Brassica napus	BnaA08g17570D	GACGTTGGCCATTACGGG	-208	f	12			-20.7171	chrA08	13956740-13957240	+
	Camelina sativa	Csa03g033280	no match		n/a					n/a	n/a	n/a
	Brassica napus	BnaC04g53940D	no match		n/a					n/a	n/a	n/a
	Arabidopsis thaliana	AT1G30120	TACATTGTTTTCATCGAA	-206	r	0	6.46	-162	16.8374	Chr1	10586477-10586977	-	top of alignment
	Cardamine hirsuta	CARHR029290	TACATTGTTTTCATCGTC	-213	r	2			16.9535	Chr1	10884542-10885042	+
	Camelina sativa	Csa17g043080	TACATTGTTTTCATCGCC	-232	r	2			18.9617	Chr17	15809121-15809621	-
	Thellungiella parvula	Tp1g25980	TACATTGTTTTCATCGCC	-227	r	2			18.9617	ch1-1	9776976-9777476	-
	Aethionema arabicum	AA_scaffold5057_145	CACATAGTTTTCATCGAC	-374	r	3			16.0201	AA_scaffold5057	772090-772590	+
	Arabidopsis lyrata	AL1G44020	AACATTGTTTTCATCGCC	-229	r	3			17.3772	scaffold_1	13346945-13347445	-
	Brassica napus	BnaA08g17560D	TACATTGTTTTCTTCGCC	-147	r	3			17.3771	chrA08	13955335-13955835	+
	Brassica napus	BnaA09g26420D	TACTTTGTTTTCATCGTC	-220	r	3			18.3677	chrA09	19569441-19569941	+
	Brassica napus	BnaC03g59130D	TACATTGTTTTCTTCGCC	-150	r	3			17.3771	chrC03	48420320-48420820	+
	Brassica napus	BnaCnng42420D	TACTTTGTTTTCATCGTC	-236	r	3			18.3677	chrCnn_random	41534603-41535103	-
	Capsella grandiflora	Cagra.5647s0003	TACTTTGTTTTCATCGCC	-216	r	3			20.376	Scaffold5647	5700-6200	+
	Capsella rubella	Carubv10009315m	TACTTTGTTTTCATCGCC	-209	r	3			20.376	scaffold_1	10355543-10356043	-
	Lepidium meyenii	evm.model.scaffold481.5	TACATAGTTTTCATCGCC	-229	r	3			17.6408	scaffold481	46206-46706	+
	Lepidium meyenii	evm.model.scaffold265.61	TACATAGGTTTCATCGCC	-230	r	4			18.6495	scaffold265	364548-365048	-
	Lepidium meyenii	evm.model.scaffold429.132	TACATAGTTTCCATCGCC	-248	r	4			6.0985	scaffold429	731350-731850	+
	Thellungiella halophila	Thhalv10007796m	AACTTTGTTTTCATCGCC	-199	r	4			18.7915	scaffold_5	4650851-4651351	+
	Lepidium meyenii	evm.model.scaffold266.150	TACATAGAAAACATCGCC	-201	r	7			14.5262	scaffold266	873145-873645	+
	Camelina sativa	Csa14g037700	TTCCTGGAGAGCCTCGAA	-31	r	8			-6.0256	Chr14	15458731-15459231	-
AT1G31812	21|16|2.30E-07|1|12|0.92|0.97	ACBP6	ACYL-COA-BINDING PROTEIN 6 (ACBP6)
	Arabidopsis thaliana	AT1G31812	GTCCTCGTCTTCTCCGTC	-67	f	0	7.87 ± 1.02	0	17.265	Chr1	11412099-11412599	-	top of alignment
	Camelina sativa	Csa03g036140	GTCCTCGTCTTCTCCGTC	-62	f	0			17.265	Chr3	15615383-15615883	-
	Camelina sativa	Csa14g041770	GTCCTCGTCTTCTCCGTC	-80	f	0			17.265	Chr14	17205009-17205509	-
	Camelina sativa	Csa17g050040	GTCCTCGTCTTCTCCGTC	-72	f	0			17.265	Chr17	17969289-17969789	-
	Capsella grandiflora	Cagra.1508s0024	GTCCTCGTCTTCTCCGTC	-88	f	0			17.265	Scaffold1508	94309-94809	+
	Capsella rubella	Carubv10010764m	GTCCTCGTCTTCTCCGTC	-85	f	0			17.265	scaffold_1	11113561-11114061	-
	Lepidium meyenii	evm.model.scaffold67.17	GTCCTCGTCTTCTCCGTC	-71	f	0			17.265	scaffold67	98525-99025	+
	Brassica napus	BnaCnng15340D	GTCCTCGTCTTCTCCGTC	-68	f	0			17.265	chrCnn_random	14329608-14330108	-
	Thellungiella halophila	Thhalv10009206m	GTCCTCGTCTTCTCCGTC	-70	f	0			17.265	scaffold_5	3348726-3349226	+
	Thellungiella parvula	Tp1g27510	GTCCTCGTCTTCTCCGTC	-73	f	0			17.265	ch1-1	10529836-10530336	-
	Arabidopsis lyrata	AL1G45890	GTCCTCGTCTTCTCCGTA	-71	f	1			15.4491	scaffold_1	14425888-14426388	-
	Brassica napus	BnaA05g36060D	GTCCTCGACTTCTCCGTC	-68	f	1			16.2653	chrA05_random	1564684-1565184	-
	Aethionema arabicum	AA_scaffold3949_30	GTCCTCGTCTTCTCCGTT	-80	f	1			13.4505	AA_scaffold3949	171120-171620	+
	Cardamine hirsuta	CARHR031130	TTCATCGTCTTCTCCGTC	-67	f	2			16.0384	Chr1	11988959-11989459	-
	Lepidium meyenii	evm.model.scaffold565.425	GTCCTCGTCTTCTCCGCT	-70	f	2			15.4587	scaffold565	2100512-2101012	+
	Lepidium meyenii	evm.model.scaffold266.25	no match	n/a	n/a					n/a	n/a	n/a
	Brassica napus	BnaA08g07670D	no match	n/a	n/a					n/a	n/a	n/a
	Brassica napus	BnaA09g24910D	no match	n/a	n/a					n/a	n/a	n/a
	Brassica napus	BnaAnng25690D	no match	n/a	n/a					n/a	n/a	n/a
	Thlaspi arvense	Ta012635	no match	n/a	n/a					n/a	n/a	n/a
	Brassica napus	BnaC05g29730D	TACATCGTTGAACTCGAA	-366	r	0			0.392974	chrC05	28654507-28655007	+	top of alignment
	Aethionema arabicum	AA_scaffold3949_30	AACGTTGAAATAAGCGAT	-27	r	10			-4.92583	AA_scaffold3949	171120-171620	+
AT1G34430	20|16|7.00E-08|3|12|0.83|0.91	DHLAT; EMB3003	Pyruvate dehydrogenase, Dihydrolipoamide Acetyltransferase
	Arabidopsis thaliana	AT1G34430	CGCATTGCGATTAACGAA	-25	f	0	118.03	96	-12.5201	Chr1	12590084-12590584	-	top of alignment
	Arabidopsis lyrata	AL1G48990	CGCATTGCGATTAACGAA	-25	f	0			-12.5201	scaffold_1	16305622-16306122	-
	Capsella grandiflora	Cagra.13886s0002	CGCATTGCGATTAACGAA	-29	f	0			-12.5201	Scaffold13886	21636-22136	-
	Camelina sativa	Csa14g044300	GGCATTGTGATTAACGAA	-29	f	2			-2.14698	Chr14	19382513-19383013	-
	Camelina sativa	Csa17g059730	GGCATTGTGATTAACGAA	-28	f	2			-2.14698	Chr17	21066387-21066887	-
	Brassica napus	BnaAnng02240D	GGCATTGTGATTCACGAA	-22	f	3			-13.9523	chrAnn_random	1902262-1902762	+
	Brassica napus	BnaC06g08280D	AGCATTGTGATTCACGAA	-19	f	3			-13.6401	chrC06	9145064-9145564	-
	Thellungiella parvula	Tp1g29620	AGCATTGTGATTCACGAA	-27	f	3			-13.6401	ch1-1	11598787-11599287	-
	Thlaspi arvense	Ta022795	TGCATTGTGATTTACGAA	-34	f	3			-1.83488	Ta_scaffold_860	2717-3217	+
	Arabidopsis thaliana	AT1G34430	CTCTTCGATAATTCCGAG	-95	f	0	0.26	26	12.6453	Chr1	12590084-12590584	-	top of alignment; overlap with -92(r)
	Arabidopsis lyrata	AL1G48990	CTCTTCGATAATTCCGAG	-87	f	0			12.6453	scaffold_1	16305622-16306122	-
	Lepidium meyenii	evm.model.scaffold428.166	CTCTTCGATAATTCCGAG	-91	f	0			12.6453	scaffold428	977814-978314	-
	Lepidium meyenii	evm.model.scaffold565.174	CTCTTCGATAATTCCGAG	-95	f	0			12.6453	scaffold565	884072-884572	-
	Lepidium meyenii	evm.model.scaffold216.160	CTCTTCGACAATTCCGAG	-88	f	1			9.84994	scaffold216	878595-879095	-
	Camelina sativa	Csa14g044300	CTCTTCGATAACTCCGAG	-99	f	1			14.3542	Chr14	19382513-19383013	-
	Camelina sativa	Csa17g059730	CTCTTCGATAACTCCGAG	-96	f	1			14.3542	Chr17	21066387-21066887	-
	Capsella grandiflora	Cagra.13886s0002	CTCTTCGATAACTCCGAG	-110	f	1			14.3542	Scaffold13886	21636-22136	-
	Cardamine hirsuta	CARHR033860	CTCTTCGATAACTCCGAG	-95	f	1			14.3542	Chr1	14537762-14538262	-
	Aethionema arabicum	AA_scaffold2298_81	CACTTCGCATTCTCCGAT	-23	f	7			3.9637	AA_scaffold2298	342745-343245	+
	Aethionema arabicum	AA_scaffold3593_133	AACCTCGGCTTCTCCGTC	-71	f	10			17.3232	AA_scaffold3593	491460-491960	-
	Camelina sativa	Csa03g038570	no match		n/a					n/a	n/a	n/a
	Capsella rubella	Carubv10008900m	no match		n/a					n/a	n/a	n/a
	Lepidium meyenii	evm.model.scaffold265.358	no match		n/a					n/a	n/a	n/a
	Brassica napus	BnaA06g10170D	no match		n/a					n/a	n/a	n/a
	Arabidopsis thaliana	AT1G34430	CTCCTCGGAATTATCGAA	-92	r	0	0.26	29	21.0511	Chr1	12590084-12590584	-	top of alignment; overlap with -95(f)
	Arabidopsis lyrata	AL1G48990	TTCCTCGGAATTATCGAA	-84	r	1			22.3634	scaffold_1	16305622-16306122	-
	Brassica napus	BnaAnng02240D	TTCCTCGGAATTATCGAA	-94	r	1			22.3634	chrAnn_random	1902262-1902762	+
	Brassica napus	BnaC06g08280D	TTCCTCGGAATTATCGAA	-75	r	1			22.3634	chrC06	9145064-9145564	-
	Thellungiella halophila	Thhalv10007561m	TTCCTCGGAATTATCGAA	-104	r	1			22.3634	scaffold_5	50617-51117	+
	Thellungiella parvula	Tp1g29620	TTCCTCGGAATTATCGAA	-99	r	1			22.3634	ch1-1	11598787-11599287	-
	Thlaspi arvense	Ta022795	CTCCTCGGAGTTATCGAA	-127	r	1			18.7411	Ta_scaffold_860	2717-3217	+
	Camelina sativa	Csa17g059730	TTCCTCGGAGTTATCGAA	-93	r	2			20.0534	Chr17	21066387-21066887	-
	Capsella grandiflora	Cagra.13886s0002	TTCCTCGGAGTTATCGAA	-107	r	2			20.0534	Scaffold13886	21636-22136	-
	Cardamine hirsuta	CARHR033860	TTCCTCGGAGTTATCGAA	-92	r	2			20.0534	Chr1	14537762-14538262	-
	Lepidium meyenii	evm.model.scaffold428.166	AGCCTCGGAATTATCGAA	-88	r	2			20.2033	scaffold428	977814-978314	-
	Lepidium meyenii	evm.model.scaffold565.174	AGCCTCGGAATTATCGAA	-92	r	2			20.2033	scaffold565	884072-884572	-
	Camelina sativa	Csa14g044300	TCCCTCGGAGTTATCGAA	-96	r	3			19.4777	Chr14	19382513-19383013	-
	Lepidium meyenii	evm.model.scaffold216.160	AGCCTCGGAATTGTCGAA	-85	r	3			17.0454	scaffold216	878595-879095	-
	Aethionema arabicum	AA_scaffold2298_81	TGCTTCGAAATCATCGAA	-123	r	5			19.7794	AA_scaffold2298	342745-343245	+
	Lepidium meyenii	evm.model.scaffold216.160	TTCGTGGTCGCTAGCGAC	-395	r	9			-21.2342	scaffold216	878595-879095	-
AT1G35580	19|7|1.10E-01|0|9|0.17|0.67	INV	Invertase
	Arabidopsis lyrata	AL1G50430	no match	n/a	n/a					n/a	n/a	n/a
	Camelina sativa	Csa03g039100	no match	n/a	n/a					n/a	n/a	n/a
	Camelina sativa	Csa14g046950	no match	n/a	n/a					n/a	n/a	n/a
	Capsella rubella	Carubv10012014m	no match	n/a	n/a					n/a	n/a	n/a
	Cardamine hirsuta	CARHR034370	no match	n/a	n/a					n/a	n/a	n/a
	Brassica napus	BnaA05g34980D	no match	n/a	n/a					n/a	n/a	n/a
	Brassica napus	BnaAnng38240D	no match	n/a	n/a					n/a	n/a	n/a
	Aethionema arabicum	AA_scaffold1068_115	no match	n/a	n/a					n/a	n/a	n/a
	Aethionema arabicum	AA_scaffold1625_22	no match	n/a	n/a					n/a	n/a	n/a
	Aethionema arabicum	AA_scaffold2298_72	no match	n/a	n/a					n/a	n/a	n/a
	Aethionema arabicum	AA_scaffold2393_62	no match	n/a	n/a					n/a	n/a	n/a
	Aethionema arabicum	AA_scaffold5687_17	no match	n/a	n/a					n/a	n/a	n/a
	Arabidopsis thaliana	AT1G35580	GTCGTCGGCGGCGGCGGT	-350	r	0	no measurement	53	-15.6775	Chr1	13124808-13125308	-	top of alignment
	Camelina sativa	Csa17g064780	GTCGTCGGCGGCGGCGGT	-489	r	0			-15.6775	Chr17	22397332-22397832	-
	Thellungiella halophila	Thhalv10001814m	GTCGTTGAAACACGCGAT	-191	r	8			-27.323	scaffold_23	742631-743131	-
	Brassica napus	BnaA08g06300D	GTCGTTGAGACACGCGAA	-191	r	9			-27.4824	chrA08	6287554-6288054	-
	Brassica napus	BnaC08g06790D	GTCGTTGAGACACGCGAA	-193	r	9			-27.4824	chrC08	9355864-9356364	+
	Thellungiella parvula	Tp1g30310	GTCGTTGAAACACGCGAA	-182	r	9			-25.3244	ch1-1	12012021-12012521	-
	Aethionema arabicum	AA_scaffold5624_7	TTCCTCGAAACTGTCGAC	-264	r	10			7.47077	AA_scaffold5624	34728-35228	-
	Aethionema arabicum	AA_scaffold5624_7	ACCTTCGCATTCCCCGTA	-451	r	11			-5.54348	AA_scaffold5624	34728-35228	-
AT1G42960	17|14|2.51E-07|0|11|0.92|0.92	CTI1	CARBOXYLTRANSFERASE INTERACTOR1
	Arabidopsis thaliana	AT1G42960	TGCTTAGATATCATCGAA	-70	f	0	no measurement	-20	16.2397	Chr1	16124862-16125862	+	top of alignment
	Arabidopsis lyrata	AL1G51420	TGCTTAGATATCATCGAA	-60	f	0			16.2397	scaffold_1	21669928-21670928	+
	Camelina sativa	Csa03g048590	AGCTTAGATATCATCGAA	-680	f	1			14.6552	Chr3	20702360-20703360	-
	Camelina sativa	Csa14g048620	AGCTTAGATATCATCGAA	-679	f	1			14.6552	Chr14	21393147-21394147	+
	Camelina sativa	Csa17g069260	AGCTTAGATATCATCGAA	-87	f	1			14.6552	Chr17	23780445-23781445	+
	Capsella grandiflora	Cagra.0257s0003	AGCTTAGATATCATCGAA	-61	f	1			14.6552	Scaffold257	15503-16503	-
	Capsella rubella	Carubv10010392m	AGCTTAGATATCATCGAA	-60	f	1			14.6552	NW_006238923.1	14515833-14516333	+	found independent of global search after manual inspection of gene model identifying different start codon position for CARUBv10010392m
	Cardamine hirsuta	CARHR035220	CGCTTAGATATCATCGAA	-65	f	1			14.9274	Chr1	18861185-18862185	+
	Lepidium meyenii	evm.model.scaffold216.230	AGCTTAGATATCATCGAA	-66	f	1			14.6552	scaffold216	1264131-1265131	-
	Lepidium meyenii	evm.model.scaffold428.241	AGCTTAGATATCATCGAA	-66	f	1			14.6552	scaffold428	1387862-1388862	-
	Lepidium meyenii	evm.model.scaffold565.239	AGCTTAGATATCATCGAA	-66	f	1			14.6552	scaffold565	1227275-1228275	-
	Lepidium meyenii	evm.model.scaffold265.427	AGCTTAGATATTATCGAA	-64	f	2			12.9463	scaffold265	2367969-2368969	-
	Thellungiella halophila	Thhalv10005036m	AACTTAGATATCATCGAA	-72	f	2			13.9683	scaffold_6	11173369-11174369	+
	Thellungiella parvula	Tp1g32110	AACTTAGATATCATCGAA	-80	f	2			13.9683	ch1-2	375376-376376	+
	Thlaspi arvense	Ta026590	ACCTTAGATATCATCGAA	-115	f	2			14.6552	Ta_scaffold_2798	12932-13932	-
	Thlaspi arvense	Ta026590	ACCTTAGATATCATCGAA	-78	f	2			14.6552	Ta_scaffold_2798	12932-13932	-
	Brassica napus	BnaA08g04600D	AACATAGATATCATCGAA	-81	f	3			12.554	chrA08	4359482-4360482	+
	Brassica napus	BnaC08g46940D	AACATAGATATCATCGAA	-81	f	3			12.554	chrC08_random	1359260-1360260	+
	Lepidium meyenii	evm.model.scaffold428.241	TACATAGATTGGTCCGAT	-815	f	8			6.26864	scaffold428	1387862-1388862	-
	Capsella grandiflora	Cagra.0257s0003	CTCATAGAATGGACCGGG	-965	f	10			-4.15922	Scaffold257	15503-16503	-
	Camelina sativa	Csa17g069260	ACCTTGGTTCGACCCGCG	-376	f	11			-14.451	Chr17	23780445-23781445	+
	Camelina sativa	Csa17g069260	CCCTTTGTCTCATCCGCT	-965	f	12			-4.34761	Chr17	23780445-23781445	+
	Arabidopsis lyrata	AL1G51420	AACATAGAGCTCTACGTT	-694	r	0			-10.7263	scaffold_1	21669928-21670928	+
	Lepidium meyenii	evm.model.scaffold565.239	TCCATCGATATAAACGTG	-442	r	8			-1.28512	scaffold565	1227275-1228275	-
	Lepidium meyenii	evm.model.scaffold216.230	TTCTTAGTCGTGTTCGTC	-412	r	9			8.54223	scaffold216	1264131-1265131	-
	Camelina sativa	Csa03g048590	TGCGTTGCGGTACACGAA	-894	r	10			-27.8957	Chr3	20702360-20703360	-
	Lepidium meyenii	evm.model.scaffold565.239	TTCGTAGACTGTTTCGAA	-552	r	10			7.80453	scaffold565	1227275-1228275	-
	Brassica napus	BnaC08g46940D	CTCCTGGGACGGATCGGA	-692	r	12			-7.71107	chrC08_random	1359260-1360260	+
AT1G42970	19|7|1.10E-01|0|12|0.33|0.96	GAPDH	Glyceraldehyde 3-phosphate dehydrogenase
	Capsella grandiflora	Cagra.0257s0002	CGCGTCGAAAATACCGCA	-317	f	0			13.3253	Scaffold257	12806-13306	-	top of alignment
	Brassica napus	BnaC08g46180D	GGCCTTGGCTTGTACGGA	-370	f	11			-11.5471	chrC08_random	193550-194050	+
	Arabidopsis lyrata	AL1G51430	no match	n/a	n/a					n/a	n/a	n/a
	Capsella rubella	Carubv10009127m	no match	n/a	n/a					n/a	n/a	n/a
	Cardamine hirsuta	CARHR035230	no match	n/a	n/a					n/a	n/a	n/a
	Lepidium meyenii	evm.model.scaffold216.229	no match	n/a	n/a					n/a	n/a	n/a
[truncated: 3,160 more rows]

[truncated: 2 more sheets: Table 10, Table 11]
